# Supplementary material for: (2-Chloro­phen­yl)(4-hy­droxy-1,1-dioxo-2H-1,2-benzothia­zin-3-yl)methanone
Source: Acta Crystallogr Sect E Struct Rep Online. 2012 Apr 6;68(Pt 5):o1326. doi: 10.1107/S1600536812014171 (PMC3344465; doi:10.1107/S1600536812014171)
Supplement: Supplementary file 2 [file e-68-o1326-Isup2.hkl]

#
# h,k,l, Fc-squared, Fo-squared, sigma(Fo-squared) and status flag
#
data_I
_shelx_title ' Compound X'
_shelx_refln_list_code          4
_shelx_F_calc_maximum      181.07
_exptl_crystal_F_000       688.00
_reflns_d_resolution_high  0.7696
 
loop_
 _symmetry_equiv_pos_as_xyz
 'x, y, z'
 '-x, y+1/2, -z+1/2'
 '-x, -y, -z'
 'x, -y-1/2, z-1/2'
 
_cell_length_a    12.1078
_cell_length_b     8.4057
_cell_length_c    14.7022
_cell_angle_alpha  90.000
_cell_angle_beta  105.541
_cell_angle_gamma  90.000
 
_shelx_F_squared_multiplier     1.000
 
loop_
 _refln_index_h
 _refln_index_k
 _refln_index_l
 _refln_F_squared_calc
 _refln_F_squared_meas
 _refln_F_squared_sigma
 _refln_observed_status
   2   0   0     5482.43     5398.03    126.69 o
   3   0   0      268.17      340.90      8.75 o
   4   0   0      835.23      807.96     18.57 o
   5   0   0     1830.04     1918.19     36.42 o
   6   0   0    19949.06    20830.14    334.71 o
   7   0   0     1226.58     1368.12     41.82 o
   8   0   0     2064.46     2058.76     45.88 o
   9   0   0     1239.29     1313.75     32.36 o
  10   0   0      295.99      223.67     13.35 o
  11   0   0       71.24       64.45     12.38 o
  12   0   0       38.71        3.54      8.84 o
  13   0   0      259.79      331.09     31.38 o
  14   0   0       15.53       -0.88     10.79 o
  15   0   0        5.98       -8.84     10.61 o
   3   1   0      217.29      183.24     11.05 o
   4   1   0     1596.98     1541.53     23.92 o
   5   1   0     7793.31     8373.23    195.16 o
   6   1   0     2044.94     2111.68     80.36 o
   7   1   0      744.36      749.23     32.40 o
   8   1   0      161.11      174.25      7.87 o
   9   1   0        4.61        4.04      2.61 o
  10   1   0        5.19        4.75      2.14 o
  11   1   0        7.17       -0.22      2.17 o
  12   1   0        8.97        4.57      3.68 o
  13   1   0       83.53       56.27      6.61 o
  14   1   0        3.81       15.51     19.45 o
   0   2   0     3798.24     3891.82    247.10 o
   1   2   0    29467.10    27394.65    372.91 o
   2   2   0      190.11      206.42     11.94 o
   3   2   0      172.86      190.38      6.07 o
   4   2   0        0.04        3.78      3.17 o
   5   2   0     3723.29     4121.30    127.57 o
   6   2   0       14.11       24.44      4.42 o
   7   2   0      151.42      141.42      7.27 o
   8   2   0       11.23        3.60     13.66 o
   9   2   0      187.24      164.18     25.20 o
  10   2   0       20.44        5.44      4.72 o
  11   2   0        0.01       25.94      6.63 o
  12   2   0       32.82       40.47      7.91 o
  13   2   0       26.11        8.90      6.45 o
  14   2   0       18.89       53.80     33.24 o
   1   3   0      843.70      843.72     35.63 o
   2   3   0     1161.19     1143.83     20.78 o
   3   3   0       31.78       22.84      2.50 o
   4   3   0     3286.25     3266.96     55.53 o
   5   3   0      258.60      278.55     27.72 o
   6   3   0     1062.73      978.02     20.10 o
   7   3   0      361.14      373.13     12.58 o
   8   3   0      445.68      402.47     31.52 o
   9   3   0      335.29      337.03     34.44 o
  10   3   0       74.18       67.37     10.70 o
  12   3   0      358.63      360.44     14.38 o
  13   3   0       86.59      103.58     38.41 o
  14   3   0      201.70      197.77     17.59 o
   0   4   0      116.62       91.68      6.81 o
   1   4   0      191.85      216.78      6.26 o
   2   4   0     2496.56     2499.59     88.81 o
   3   4   0      277.58      275.58      5.82 o
   4   4   0      788.81      746.70     13.18 o
   5   4   0        4.00       19.36     10.43 o
   6   4   0        0.52       -2.00      6.10 o
   7   4   0       86.11      105.82     13.44 o
   8   4   0      261.84      249.73     13.25 o
   9   4   0      260.75      261.48     75.15 o
  10   4   0     1788.47     1715.96     45.51 o
  11   4   0      277.42      347.53     19.98 o
  12   4   0       13.82       15.66     12.77 o
  13   4   0      337.80      353.24     30.28 o
  14   4   0       35.17       32.64     11.36 o
   1   5   0      206.90      218.54      6.12 o
   2   5   0       77.08      102.69      5.76 o
   3   5   0        1.70        1.39      5.75 o
   4   5   0        9.20       24.08      3.09 o
   5   5   0       50.75       49.72      3.12 o
   6   5   0      519.22      516.95     18.83 o
   7   5   0       26.14       25.03      9.01 o
   8   5   0       49.66      109.32     46.37 o
   9   5   0      202.57      157.46     11.04 o
  10   5   0       14.44       37.84      9.90 o
  11   5   0        4.80       -6.84      5.02 o
  12   5   0       37.17        7.53     12.42 o
  13   5   0        0.94       11.40      8.35 o
   0   6   0     1137.42     1154.97     36.34 o
   1   6   0      228.80      224.11     17.06 o
   2   6   0     1022.17     1018.67     23.87 o
   3   6   0      245.65      298.47     13.35 o
   4   6   0       50.08       55.78      4.68 o
   5   6   0       44.08       74.91      7.74 o
   6   6   0      517.93      531.66     24.67 o
   7   6   0      226.27      293.90     26.52 o
   8   6   0      544.12      638.20     56.05 o
   9   6   0       60.71       40.87      7.44 o
  10   6   0       52.77       82.02     39.08 o
  11   6   0       94.87       97.43     14.06 o
  12   6   0       19.97       30.38      9.35 o
   1   7   0      357.11      374.09     43.89 o
   2   7   0      981.15      928.69     48.49 o
   3   7   0        9.47       15.45      4.41 o
   4   7   0     1464.29     1516.12     48.49 o
   5   7   0      190.33      164.26      9.11 o
   6   7   0      648.93      641.76     42.17 o
   7   7   0      498.23      513.23     21.03 o
   8   7   0       33.18       33.38     28.73 o
   9   7   0       21.82       19.77     16.40 o
  10   7   0       30.67       20.16     17.24 o
  11   7   0       66.15       84.53     10.96 o
   0   8   0       83.52       83.90     15.21 o
   1   8   0       12.34       20.19     18.08 o
   2   8   0       78.64      104.86     40.27 o
   3   8   0      270.88      158.96     18.74 o
   4   8   0       62.38      100.96     18.57 o
   5   8   0        0.06        0.88     14.32 o
   6   8   0        4.94       13.57      4.16 o
   7   8   0        0.11       16.67      8.06 o
   8   8   0      260.05      258.77     21.04 o
   9   8   0       33.38       49.99     11.05 o
  10   8   0        5.38       22.00     17.64 o
   1   9   0      205.91      156.36     37.18 o
   2   9   0        1.23       13.15      5.26 o
   3   9   0        8.97       -1.27     22.06 o
   4   9   0        3.94        0.00      6.25 o
   5   9   0       19.94       14.22     18.57 o
   6   9   0        2.47       17.07     10.17 o
   7   9   0      178.39      160.56     15.48 o
   8   9   0        1.66      -10.08     12.11 o
   0  10   0      447.78      533.72     41.20 o
   1  10   0        2.31        2.73     18.12 o
   2  10   0      525.48      629.73     46.24 o
   3  10   0       41.35       67.60     23.03 o
   4  10   0        8.18       -6.54      8.80 o
   6  10   0       75.78      291.31     34.48 o
 -15   1   1       76.51       73.48     10.34 o
 -14   1   1      572.16      594.46     39.16 o
 -13   1   1        2.13       13.87      7.47 o
 -12   1   1      111.97      132.23     18.52 o
 -11   1   1       51.97       51.31      9.37 o
 -10   1   1       48.94       40.10      3.19 o
  -9   1   1       26.30       24.48      9.64 o
  -8   1   1      370.49      273.51     18.48 o
  -7   1   1      260.97      327.13     23.30 o
  -6   1   1     6264.94     6327.82     80.23 o
  -5   1   1        4.54       14.75      2.21 o
  -4   1   1     4779.49     4990.74     77.67 o
  -3   1   1        4.17       19.35      4.86 o
   2   1   1    11706.63    11650.77    151.99 o
   3   1   1     6916.97     6932.53    244.32 o
   4   1   1      674.11      664.69     28.42 o
   5   1   1     3029.72     3063.73     98.53 o
   6   1   1        0.25       10.18      6.14 o
   7   1   1     2320.54     2273.23     62.24 o
   8   1   1       43.37       66.15     23.25 o
   9   1   1       50.44       51.78      3.89 o
  10   1   1        6.60        8.59      2.74 o
  11   1   1      111.29      147.91     11.58 o
  12   1   1       89.25       77.06     16.40 o
  13   1   1      150.19      172.23     16.89 o
  14   1   1        1.99       39.70     14.23 o
 -15   2   1      136.49       64.15     12.57 o
 -14   2   1      115.51      163.50     33.02 o
 -13   2   1       96.80       86.41     14.45 o
 -12   2   1     1138.31     1173.27     42.79 o
 -11   2   1      141.48      143.43     10.22 o
 -10   2   1      265.09      249.59     29.04 o
  -9   2   1      264.34      214.79     11.85 o
  -8   2   1     1383.55     1411.86     52.51 o
  -7   2   1       12.83        9.82      3.37 o
  -6   2   1       80.90       96.66      6.44 o
  -5   2   1       11.05       13.48      2.74 o
  -4   2   1     1063.67     1209.18     22.36 o
  -3   2   1     1506.86     1576.08     27.21 o
  -2   2   1    17179.48    16596.82    201.81 o
  -1   2   1     1530.59     1388.29     34.21 o
   0   2   1    11122.58    10906.80    178.13 o
   1   2   1     3997.20     3968.35     63.57 o
   2   2   1    32785.58    32225.24    456.47 o
   3   2   1       47.73       85.59     21.62 o
   4   2   1      912.13      972.39     22.65 o
   5   2   1       40.47       38.14      4.35 o
   6   2   1      130.58      111.25     28.03 o
   7   2   1     1819.66     1915.01     37.68 o
   8   2   1     1348.96     1445.69     37.22 o
   9   2   1     1559.43     1580.40     71.65 o
  10   2   1       53.70       29.68     19.41 o
  11   2   1      805.90      806.47     25.58 o
  12   2   1       60.15       38.62     12.91 o
  13   2   1       52.52       36.34     18.96 o
  14   2   1       15.41       41.34     17.37 o
 -14   3   1        6.36        6.63     40.93 o
 -13   3   1        2.29       -3.34      6.51 o
 -12   3   1        2.92        4.38      5.00 o
 -11   3   1       77.11       39.68     14.63 o
 -10   3   1       20.21       16.31     24.71 o
  -9   3   1        0.01       25.55     13.26 o
  -8   3   1      428.35      405.97     17.37 o
  -7   3   1      675.62      655.78     16.02 o
  -6   3   1      280.76      244.63     10.26 o
  -5   3   1      136.63      210.70     12.95 o
  -4   3   1      869.94      897.23     49.33 o
  -3   3   1      939.87     1074.45     25.20 o
  -2   3   1       57.16       86.64      4.95 o
  -1   3   1      417.76      444.83     30.10 o
   0   3   1      382.21      421.36     41.55 o
   1   3   1      965.16      898.45     20.55 o
   2   3   1       25.58       54.56      2.72 o
   3   3   1      600.48      611.96     20.60 o
   4   3   1     2121.52     2167.23     42.06 o
   5   3   1       47.20       38.90      4.94 o
   6   3   1      101.23      102.78      8.84 o
   7   3   1      577.64      558.64     54.64 o
   8   3   1      297.31      371.96     41.64 o
   9   3   1      307.37      268.38     39.74 o
  10   3   1       45.79       46.81     16.40 o
  11   3   1       34.88       36.24     10.51 o
  12   3   1        0.29        2.55      5.35 o
  13   3   1       72.30      153.74     21.39 o
  14   3   1      120.08      104.48     12.80 o
 -14   4   1        4.13      -11.34      7.56 o
 -13   4   1        0.28       -0.11      5.31 o
 -12   4   1       13.69       10.84      6.01 o
 -11   4   1      435.11      444.25     36.20 o
 -10   4   1      403.28      366.22     33.51 o
  -9   4   1       26.22       25.55      6.90 o
  -8   4   1      175.45      153.48     17.55 o
  -7   4   1       42.65       22.10      7.78 o
  -6   4   1      287.21      315.13     18.88 o
  -5   4   1      253.96      204.74     14.13 o
  -4   4   1       77.50       83.28      5.39 o
  -3   4   1     1444.33     1627.35     33.55 o
  -2   4   1      231.69      224.32     20.29 o
  -1   4   1      981.77      963.79     17.59 o
   0   4   1      524.21      492.11     11.10 o
   1   4   1       35.46       43.10      8.84 o
   2   4   1       12.29       14.23      5.26 o
   3   4   1     7278.96     7445.39    127.00 o
   4   4   1        7.84        5.37      3.49 o
   6   4   1      287.82      271.33     15.65 o
   7   4   1       11.04       27.31      9.28 o
   8   4   1      156.39      201.13     15.21 o
   9   4   1      192.96      223.67     15.12 o
  10   4   1        5.43        0.88     14.32 o
  11   4   1        4.06       -1.87      5.88 o
  12   4   1       66.43       68.08     29.62 o
  13   4   1       12.42       40.71     10.24 o
 -13   5   1       45.88       57.47     22.10 o
 -12   5   1      133.15      108.17     23.38 o
 -11   5   1      130.55      152.28     14.77 o
 -10   5   1      195.85      193.39     21.57 o
  -9   5   1       47.60       31.23     20.86 o
  -8   5   1     1333.85     1337.53     60.91 o
  -7   5   1        1.90        8.84      7.07 o
  -6   5   1      534.33      529.65     32.89 o
  -5   5   1       29.17       20.50      5.70 o
  -4   5   1      755.18      766.59     72.54 o
  -3   5   1      891.16      777.82     24.84 o
  -2   5   1     1196.25     1226.68     73.69 o
  -1   5   1      314.97      298.14     10.21 o
   0   5   1       80.93       84.01      5.53 o
   1   5   1      311.53      351.29      8.43 o
   2   5   1       23.30       22.33      3.13 o
   3   5   1      249.51      224.56      9.81 o
   4   5   1     1449.37     1594.14    160.11 o
   5   5   1     2483.60     2405.73     55.04 o
   6   5   1      134.22      137.92     19.54 o
   7   5   1     1287.20     1473.50     73.03 o
   8   5   1       49.82       32.92      6.83 o
   9   5   1       36.46       37.68      6.25 o
  10   5   1       44.05       33.40      6.75 o
  11   5   1      192.70      253.02     20.78 o
  12   5   1       13.30       -1.03     19.36 o
  13   5   1      673.04      729.23     40.82 o
 -12   6   1       73.24       71.35     13.57 o
 -11   6   1        5.98       12.54      7.12 o
 -10   6   1      510.75      597.76     27.23 o
  -9   6   1       26.49       43.14     10.52 o
  -8   6   1     1180.92     1078.60     36.96 o
  -7   6   1       24.41       43.14     16.00 o
  -6   6   1      127.83      125.46      4.93 o
  -5   6   1      151.36      131.94      8.18 o
  -4   6   1      450.57      395.28     13.61 o
  -3   6   1      197.42      194.85     11.67 o
  -2   6   1      440.84      375.25      9.75 o
  -1   6   1      155.94      152.64      4.89 o
   0   6   1      907.78      953.68     67.90 o
   1   6   1     1021.29     1009.19     81.42 o
   2   6   1       21.99       24.08      2.88 o
   3   6   1      366.27      361.68     13.00 o
   4   6   1      307.57      370.55     35.76 o
   5   6   1       48.30       68.78     15.83 o
   6   6   1      145.42      126.61      5.66 o
   7   6   1      254.67      228.26     16.74 o
   8   6   1       43.89       48.80     10.79 o
   9   6   1      113.06      108.17      8.95 o
  10   6   1        0.11       12.38      7.91 o
  11   6   1      126.54      126.49     12.82 o
  12   6   1       39.83       15.91      9.19 o
 -11   7   1       23.70       11.83     11.89 o
 -10   7   1        5.86      -16.73     11.49 o
  -9   7   1        4.16       17.24      6.77 o
  -8   7   1        2.36       -0.52      6.41 o
  -7   7   1      125.53      151.98     67.15 o
  -6   7   1       61.90      117.76     21.31 o
  -5   7   1       18.74       13.94     19.36 o
  -4   7   1        8.51       13.39      4.59 o
  -3   7   1       98.66      108.72     22.50 o
  -2   7   1        5.02       -4.44      2.96 o
  -1   7   1       45.69       62.86     12.86 o
   0   7   1        5.72        7.03      2.74 o
   1   7   1        3.89       12.29      7.96 o
   2   7   1      158.42      191.63     26.08 o
   3   7   1      299.87      309.86     10.34 o
   4   7   1       40.73       31.67     11.14 o
   5   7   1       27.89       18.08      7.86 o
   6   7   1        2.94      -12.08      8.05 o
   7   7   1       10.25      -11.34      7.56 o
   8   7   1      213.50      164.37     23.91 o
   9   7   1       73.63       90.63     38.41 o
  10   7   1        4.12        5.57     14.94 o
  11   7   1        1.86       39.50     42.52 o
 -10   8   1      197.93      334.13     30.32 o
  -9   8   1        0.14       27.41     14.94 o
  -8   8   1       81.08       37.67     16.40 o
  -7   8   1      252.45      318.79     51.32 o
  -6   8   1       26.32       15.91      5.22 o
  -5   8   1       50.99       28.29     15.21 o
  -4   8   1       69.75       83.31      6.89 o
  -3   8   1       42.68       61.25      7.69 o
  -2   8   1      224.00      184.86     10.89 o
  -1   8   1      140.05      155.74     15.12 o
   0   8   1      641.66      627.17     17.58 o
   1   8   1      386.32      582.88     35.89 o
   2   8   1      208.86      244.89     12.72 o
   3   8   1       20.82       34.69      8.39 o
   4   8   1        1.19       16.95     31.34 o
   5   8   1        0.05       11.49      6.28 o
   6   8   1      293.16      253.26     35.19 o
   7   8   1      224.79      245.51     19.54 o
   8   8   1      221.40      305.98     59.50 o
   9   8   1      251.96      267.44     22.37 o
  10   8   1       49.89       71.04     20.73 o
  -8   9   1       70.27       67.08     10.78 o
  -7   9   1        0.11       11.87     17.20 o
  -5   9   1       41.21       70.82     10.52 o
  -4   9   1      135.44      137.09     14.00 o
  -3   9   1       59.73       70.78      8.71 o
  -2   9   1       16.19        2.21      5.74 o
  -1   9   1        0.46       -6.87      4.88 o
   0   9   1       16.36       18.35     17.11 o
   1   9   1        8.85       -3.26      4.55 o
   2   9   1      130.73      164.17     37.93 o
   3   9   1        4.85       -4.42      9.81 o
   4   9   1       48.36       51.90     10.12 o
   5   9   1       84.92       76.37      7.71 o
   7   9   1      159.61      106.82     29.35 o
   8   9   1        8.27       -3.54     11.49 o
  -6  10   1        2.73      -11.16     16.27 o
  -5  10   1        3.15        2.13      8.76 o
  -4  10   1        2.59        0.88     16.09 o
  -3  10   1       20.28       28.00      8.80 o
  -2  10   1        0.12       19.17      9.26 o
  -1  10   1        5.06       16.98      7.47 o
   0  10   1       18.91       11.22     10.12 o
   1  10   1       27.07        7.12     18.52 o
   2  10   1       60.43      100.68     37.79 o
   3  10   1        1.92        3.12     14.15 o
   4  10   1       83.69       97.05     39.70 o
   5  10   1        6.92       14.18     22.06 o
 -15   0   2       24.18       40.49      8.66 o
 -14   0   2       88.12       82.22      9.72 o
 -13   0   2        6.01      -12.07      8.05 o
 -12   0   2     1546.99     1484.91     45.80 o
 -11   0   2      115.36      117.76     14.23 o
 -10   0   2     1241.47     1199.88     30.94 o
  -9   0   2      602.95      601.71     20.42 o
  -8   0   2       88.58       71.79      6.01 o
  -7   0   2      864.56      821.58     20.42 o
  -6   0   2      352.73      347.53     11.05 o
  -5   0   2      263.73      214.83      6.10 o
  -4   0   2     9381.36     9563.57    157.01 o
  -3   0   2    14298.99    14032.43    197.24 o
   0   0   2    19814.63    18536.74    412.96 o
   2   0   2     7551.52     7594.98    124.39 o
   3   0   2     1488.29     1623.18     33.51 o
   4   0   2       86.57      103.44      7.87 o
   5   0   2     4402.60     4668.67     81.25 o
   6   0   2      297.28      422.15     14.68 o
   7   0   2      216.05      208.82     13.79 o
   8   0   2     1460.98     1376.96     33.06 o
   9   0   2      195.22      225.44     14.32 o
  10   0   2      298.85      332.24     16.27 o
  11   0   2      644.23      635.74     25.46 o
  12   0   2       84.85      142.16     24.14 o
  13   0   2        0.24       -7.96      6.19 o
 -15   1   2       16.39       21.73     17.59 o
 -14   1   2       27.93       13.17      6.28 o
 -13   1   2       19.14       12.29      8.75 o
 -12   1   2        0.17        1.69      4.82 o
 -11   1   2      321.72      289.27     13.17 o
 -10   1   2       10.77       23.78      4.33 o
  -9   1   2        0.05       10.07      7.96 o
  -8   1   2      328.11      318.51      9.59 o
  -7   1   2       24.96        6.21      2.65 o
  -6   1   2      204.70      187.25      4.82 o
  -5   1   2     1522.97     1375.11     64.05 o
  -4   1   2      406.07      454.12      7.92 o
  -3   1   2     1213.95     1142.11     27.14 o
  -2   1   2      638.81      648.37     21.04 o
  -1   1   2      136.63      135.92     15.52 o
   1   1   2        0.55        8.30      3.14 o
   2   1   2      581.80      597.52     10.49 o
   3   1   2     4898.40     4817.07     76.30 o
   4   1   2      171.83      181.41      6.51 o
   5   1   2     1440.10     1428.18     22.10 o
   6   1   2        0.39        9.42     15.03 o
   7   1   2        3.61        3.50      7.91 o
   8   1   2        2.48        7.90     11.94 o
   9   1   2       30.91       33.11      5.70 o
  10   1   2      109.20       93.77      8.53 o
  11   1   2        9.51        3.44      6.39 o
  12   1   2      184.90      238.51     81.51 o
  13   1   2       69.80       37.22      7.27 o
  14   1   2       72.74       88.69     30.55 o
 -15   2   2       33.80       19.05     28.73 o
 -14   2   2       33.62       21.40     15.07 o
 -13   2   2       98.78      112.95     51.63 o
 -12   2   2       37.54       28.23      4.91 o
 -11   2   2      601.15      543.41     16.66 o
 -10   2   2       10.07       20.32      9.72 o
  -9   2   2      510.73      546.65     16.82 o
  -8   2   2      183.59      267.44     14.59 o
  -7   2   2       51.39       43.92      3.93 o
  -6   2   2      112.46      142.40     17.28 o
  -5   2   2      250.84      262.78      6.90 o
  -4   2   2      503.93      482.02     10.57 o
  -3   2   2     2368.86     2323.46     78.90 o
  -2   2   2     5872.68     6161.31     95.44 o
  -1   2   2      326.21      283.24      7.40 o
   0   2   2       20.20       21.22      3.54 o
   1   2   2    16498.86    16968.81    219.07 o
   2   2   2     2356.23     2433.70     33.00 o
   3   2   2       12.09       22.04      6.59 o
   4   2   2      581.96      555.73     17.46 o
   5   2   2        1.06        9.69     11.01 o
   6   2   2      514.96      519.92     10.43 o
   7   2   2     1829.11     1964.03     55.92 o
   8   2   2       35.64       26.99     11.10 o
   9   2   2      103.49       95.87      8.66 o
  10   2   2      106.49       99.98     11.06 o
  11   2   2      119.23      125.63     18.04 o
  12   2   2       83.63       57.67     23.47 o
  13   2   2        3.06        6.93      6.59 o
  14   2   2        0.19       18.57      7.96 o
 -14   3   2      335.91      381.04     51.90 o
 -13   3   2      138.73      150.57      9.24 o
 -12   3   2      203.11      171.65     21.22 o
 -11   3   2      109.96      143.60      7.81 o
 -10   3   2      551.29      523.44     15.83 o
  -9   3   2     1354.30     1292.26     55.61 o
  -8   3   2      760.12      804.60     26.96 o
  -7   3   2     1787.89     1798.13    182.25 o
  -6   3   2      452.35      404.51     10.52 o
  -5   3   2      184.42      159.71     13.84 o
  -4   3   2     2126.71     2296.31     37.24 o
  -3   3   2      715.20      828.15     16.06 o
  -2   3   2      541.53      618.76     19.98 o
  -1   3   2       32.27       43.30      6.10 o
   0   3   2     1190.31     1293.58     52.07 o
   1   3   2      160.71      118.20     15.47 o
   2   3   2     2431.27     2629.27     51.54 o
   3   3   2      171.55       99.21     21.13 o
   4   3   2       44.46       51.87      8.89 o
   5   3   2     3441.58     3268.26     96.90 o
   6   3   2       64.10       79.52     24.00 o
   7   3   2     1213.39     1243.39     36.95 o
   8   3   2      242.05      237.63     25.77 o
   9   3   2       82.02       59.62      9.94 o
  10   3   2        3.35        8.84      4.66 o
  11   3   2      518.13      540.96     34.21 o
  12   3   2       71.17       96.03     12.29 o
  13   3   2      176.90      175.84     19.72 o
  14   3   2      249.44      263.87     19.54 o
 -14   4   2      290.48      352.24     90.71 o
 -13   4   2        0.71       11.30     15.07 o
 -12   4   2       16.21        9.67      6.85 o
 -11   4   2      395.09      398.76     24.58 o
  -9   4   2      177.33      192.46      9.03 o
  -8   4   2       17.76        7.47      6.59 o
  -7   4   2      566.27      592.79     18.75 o
  -6   4   2      584.29      727.25     40.05 o
  -5   4   2     1120.25     1069.18     41.77 o
  -4   4   2     1480.92     1615.86     70.15 o
  -3   4   2      706.92      650.98     16.56 o
  -2   4   2        5.58       12.12      4.82 o
  -1   4   2     2044.15     1802.82     45.44 o
   0   4   2      673.11      666.89     13.03 o
   1   4   2     3919.94     3822.01    121.30 o
   2   4   2     6845.61     7357.23    140.97 o
   3   4   2      598.84      545.60     11.66 o
   4   4   2      549.05      568.20     21.35 o
   5   4   2       16.24       23.15      7.51 o
   6   4   2       17.44       27.44      7.51 o
   7   4   2     1790.06     1744.22     37.71 o
   8   4   2       87.88       39.01     18.08 o
   9   4   2     1427.23     1541.74     59.50 o
  10   4   2        3.21       14.76      5.72 o
  11   4   2      115.97      143.36     11.01 o
  12   4   2      230.18      232.74     39.03 o
  13   4   2        2.13       13.17     10.61 o
 -13   5   2      104.34      165.21     13.71 o
 -12   5   2       97.89       94.40     13.92 o
 -11   5   2       59.69       41.33     14.19 o
 -10   5   2        0.96        1.58      7.47 o
  -9   5   2        1.39       29.86      5.72 o
  -8   5   2       25.11       35.46     23.12 o
  -7   5   2      172.24      166.88     10.51 o
  -6   5   2       49.72       70.61     16.66 o
  -5   5   2      443.20      427.98     25.24 o
  -4   5   2      133.31      160.41      7.96 o
  -3   5   2      538.85      601.39     17.46 o
  -2   5   2        0.59       24.07      5.70 o
  -1   5   2        1.02        0.00      8.84 o
   0   5   2      543.51      593.55     44.20 o
   1   5   2      374.00      376.10     11.00 o
   2   5   2       35.20       30.49      3.15 o
   3   5   2       16.43       42.53     12.95 o
   4   5   2        0.04        6.28      4.42 o
   5   5   2       98.50      100.61     25.55 o
   6   5   2      247.82      308.81     26.08 o
   8   5   2        0.50       23.15     14.10 o
   9   5   2       59.85       43.62      9.14 o
  10   5   2       46.99       71.88     26.04 o
  11   5   2       15.81       15.85      6.33 o
  12   5   2        1.01       -6.89      5.54 o
 -12   6   2       52.81       54.46     17.73 o
 -11   6   2        5.91        5.14      9.72 o
 -10   6   2       44.47       41.53     11.05 o
  -9   6   2      460.92      455.61     24.67 o
  -8   6   2      230.14      235.99     42.70 o
  -7   6   2        0.43       11.75     28.33 o
  -6   6   2      142.73      169.57     20.95 o
  -5   6   2       22.56       20.04      4.86 o
  -4   6   2       47.47       46.29      4.77 o
  -3   6   2        7.70       -4.73      3.16 o
  -2   6   2        1.47       15.59      7.47 o
  -1   6   2      960.93     1019.70     29.53 o
   0   6   2       56.05       56.80      3.94 o
   1   6   2      570.73      587.41     17.28 o
   2   6   2      445.03      433.35     58.13 o
   3   6   2      466.15      476.09     12.97 o
   4   6   2       79.41       85.64      8.49 o
   5   6   2       10.08       15.17      8.42 o
   6   6   2       32.52       31.36     11.80 o
   7   6   2      574.67      615.29     47.56 o
   8   6   2       36.59       54.96     12.26 o
   9   6   2      159.11      195.29     17.42 o
  10   6   2        9.42       33.17     39.78 o
  11   6   2       36.27       18.76     13.17 o
  12   6   2       27.18       36.34     12.33 o
 -11   7   2        4.76        1.22     17.20 o
 -10   7   2       17.40       18.25      8.50 o
  -9   7   2       45.36       36.28      7.46 o
  -7   7   2       49.34      110.78     20.69 o
  -6   7   2      756.58      801.24     33.68 o
  -5   7   2      606.36      660.68     38.37 o
  -4   7   2        1.70       -1.70     10.52 o
  -3   7   2      318.56      274.10     12.00 o
  -2   7   2       53.41       39.79      6.23 o
  -1   7   2       14.60       13.95      3.57 o
   0   7   2      148.02      170.87     14.19 o
   1   7   2      560.20      609.82     15.16 o
   2   7   2        6.59       16.41     10.12 o
   3   7   2       90.78       73.14      8.58 o
   4   7   2      218.90      195.82      7.93 o
   5   7   2      237.83      313.98     13.61 o
   6   7   2       48.36       63.43     10.74 o
   7   7   2      124.55      123.68     15.91 o
   8   7   2       59.22       29.27      7.84 o
   9   7   2       26.62       36.57      9.81 o
  10   7   2       13.93       60.26     11.35 o
  11   7   2       14.61       65.11     15.22 o
 -10   8   2      103.14       91.06     14.76 o
  -9   8   2       21.35        7.55     20.73 o
  -8   8   2      206.96      140.43     17.93 o
  -7   8   2       10.57       52.16     11.58 o
  -6   8   2        3.54       11.49      4.42 o
  -5   8   2       12.87       17.59      6.98 o
  -4   8   2      102.90       73.25      9.49 o
  -3   8   2        0.30       -5.37      3.58 o
  -2   8   2      147.31      153.75      8.84 o
  -1   8   2      845.97      950.74     47.65 o
   0   8   2       74.11       54.94     17.86 o
   1   8   2       63.11       57.69     37.71 o
   2   8   2       20.49       20.06     23.52 o
   3   8   2      606.95      655.37     25.90 o
   4   8   2      197.69      187.12     10.21 o
   5   8   2       47.57       78.84     12.91 o
   6   8   2      403.50      458.31     25.46 o
   7   8   2        0.03        7.13      7.43 o
   8   8   2        0.86        4.42     12.47 o
   9   8   2       56.99       52.23     37.18 o
  -8   9   2        9.94       -8.75     25.59 o
  -6   9   2        7.25       28.29     17.68 o
  -5   9   2      116.46      159.52     57.86 o
  -4   9   2       61.00       68.25     16.89 o
  -3   9   2        0.48       -8.25      5.50 o
  -2   9   2       20.65       25.16     17.64 o
  -1   9   2        6.71       34.68      7.57 o
   0   9   2       62.80       22.40     10.17 o
   1   9   2        2.66       -5.57     10.61 o
   3   9   2       92.06      125.03     12.75 o
   4   9   2       98.52       82.08     11.63 o
   5   9   2        1.72        8.84     12.38 o
   6   9   2       13.61       16.83      9.04 o
   7   9   2       56.66      137.92     32.09 o
  -6  10   2        3.51      -25.33     16.89 o
  -5  10   2       11.43        1.11      8.84 o
  -4  10   2        7.34        4.74      7.86 o
  -3  10   2      391.92      582.88     43.05 o
  -2  10   2      134.47      146.78     11.68 o
   0  10   2       12.64       29.26     15.12 o
   1  10   2        0.47       19.96     12.69 o
   3  10   2       32.88       17.59     10.43 o
   4  10   2      114.21      150.03     13.08 o
 -15   1   3      126.47       98.63     10.17 o
 -14   1   3       48.95       76.58     37.44 o
 -13   1   3      536.99      501.99     19.97 o
 -12   1   3        7.85       24.67      9.72 o
 -11   1   3       54.50       34.20     11.54 o
 -10   1   3       95.61       96.21      4.20 o
  -9   1   3     1422.27     1392.99     23.40 o
  -8   1   3        0.56        4.75      2.14 o
  -7   1   3     4666.25     4595.81     51.32 o
  -6   1   3        4.90        8.09      7.47 o
  -5   1   3      490.55      421.73     10.34 o
  -4   1   3      559.79      563.53      9.15 o
  -3   1   3        4.97       -0.71      1.47 o
  -2   1   3        0.34        2.65      2.50 o
  -1   1   3     5958.31     5584.99    153.74 o
   0   1   3       13.29       24.43      2.14 o
   1   1   3       65.01       52.16      4.33 o
   2   1   3     4672.86     4686.24     71.36 o
   3   1   3      166.49      144.67      5.30 o
   4   1   3     1382.23     1355.83     30.72 o
   5   1   3        2.77        0.83      6.10 o
   6   1   3      519.13      495.66     11.89 o
   7   1   3       19.91        5.41     14.10 o
   8   1   3      149.59      126.67     18.26 o
   9   1   3       47.45       28.19      4.64 o
  10   1   3      184.76      217.97     34.88 o
  11   1   3       57.41       44.24      9.81 o
  12   1   3      334.11      320.79     49.38 o
  13   1   3        5.80        1.77      6.19 o
  14   1   3      166.30      157.46     20.86 o
 -15   2   3       13.68       13.17      9.72 o
 -14   2   3       78.56       49.46     34.44 o
 -13   2   3      101.88       96.21     23.74 o
 -12   2   3        8.32       -8.23      8.12 o
 -11   2   3      615.75      582.37     61.71 o
 -10   2   3       17.32       19.41      1.83 o
  -9   2   3      726.34      742.58     26.79 o
  -8   2   3       38.74       40.48     12.42 o
  -7   2   3      206.63      214.92     34.21 o
  -6   2   3      124.52      115.67     13.70 o
  -5   2   3       99.99       78.20      9.24 o
  -4   2   3     3361.32     3477.86     47.94 o
  -3   2   3     4793.83     4461.27     58.80 o
  -2   2   3      821.40      752.77     39.87 o
  -1   2   3    10211.02    10114.21    147.92 o
   0   2   3       17.44       32.82     11.45 o
   1   2   3       14.96       32.36      6.72 o
   2   2   3      164.01      210.18     23.38 o
   3   2   3       35.83       36.41      8.49 o
   4   2   3      223.35      209.99     14.28 o
   5   2   3     1716.84     1685.64     25.00 o
   6   2   3      646.56      649.99     11.21 o
   7   2   3      124.32      107.40      4.58 o
   8   2   3      615.28      507.99     17.42 o
   9   2   3      235.78      189.70     37.75 o
  10   2   3      289.30      346.08     37.97 o
  11   2   3       24.15       13.78     11.89 o
  12   2   3       19.55       12.29     17.77 o
  13   2   3        0.42       -6.98      9.64 o
  14   2   3      103.05      180.62     26.35 o
 -15   3   3        2.98       55.73     43.36 o
 -14   3   3       46.20        4.42     12.47 o
 -13   3   3      131.52      118.82     11.05 o
 -12   3   3      289.09      327.40     65.73 o
 -11   3   3       35.29       31.11     12.82 o
 -10   3   3      200.16      124.72     13.10 o
  -9   3   3       17.44       16.83      9.19 o
  -8   3   3       71.06       74.35      8.22 o
  -7   3   3      407.15      471.29     72.89 o
  -6   3   3      521.46      533.46     20.60 o
  -5   3   3        0.54        4.29      2.74 o
  -4   3   3      131.77      115.57      5.44 o
  -3   3   3      485.06      498.11     10.53 o
  -2   3   3      251.44      286.89     24.36 o
  -1   3   3       37.48       62.59      4.73 o
   0   3   3     1601.66     1604.13     25.25 o
   1   3   3     1041.75     1168.78     41.82 o
   2   3   3      651.48      643.04     13.04 o
   3   3   3      211.69      180.16     16.75 o
   4   3   3      359.02      341.14     19.89 o
   5   3   3      373.21      380.87     19.72 o
   6   3   3      185.61      185.15      5.99 o
   7   3   3      318.54      261.53     12.81 o
   8   3   3       79.65       80.00      8.00 o
   9   3   3        3.77       59.32     16.00 o
  10   3   3       29.50       49.68      8.92 o
  11   3   3        2.30        2.65      5.07 o
  12   3   3      322.53      319.73     23.45 o
  13   3   3        2.63        2.33      8.33 o
 -14   4   3        7.38       14.06     11.40 o
 -13   4   3      134.66      156.43     12.25 o
 -12   4   3      110.40       75.85     11.40 o
 -11   4   3       65.49       54.17      9.28 o
 -10   4   3        0.01       -3.26      4.55 o
  -9   4   3      156.43      146.60     12.64 o
  -8   4   3        0.07       10.42      4.86 o
  -7   4   3       35.37       29.26      9.64 o
  -6   4   3       45.51       65.86     36.73 o
  -5   4   3      135.69      121.86      9.28 o
  -4   4   3       12.89       15.21      3.01 o
  -3   4   3       14.43       21.57      3.93 o
  -2   4   3      269.28      237.70      6.47 o
  -1   4   3      897.84      890.01     15.75 o
   0   4   3     4127.75     4210.38    125.50 o
   1   4   3     2596.53     2704.13     37.87 o
   2   4   3       74.43       88.13      5.53 o
   3   4   3     1083.00     1141.12     30.15 o
   4   4   3       61.36       61.96      3.15 o
   5   4   3      280.90      301.63     29.79 o
   6   4   3     2112.33     2119.70     63.79 o
   7   4   3      242.75      304.48     23.69 o
   8   4   3      186.22      191.64     16.84 o
   9   4   3      221.89      186.23     12.84 o
  10   4   3      106.70      104.42      9.75 o
  11   4   3        0.31      -13.76      9.17 o
  12   4   3       41.49       66.40     18.61 o
  13   4   3       20.48       11.13     20.25 o
 -13   5   3       14.36        0.19      5.90 o
 -12   5   3        7.58        0.23     22.94 o
 -11   5   3      140.57      109.84     15.16 o
 -10   5   3       44.07       36.61     10.12 o
  -9   5   3      263.66      245.42     39.39 o
  -8   5   3      197.41      164.89     15.43 o
  -7   5   3     1168.60     1201.07     40.81 o
  -6   5   3       30.71       36.07     15.74 o
  -5   5   3     1459.27     1375.44     86.11 o
  -4   5   3        0.05       -3.18      2.12 o
  -3   5   3       78.49       72.84      4.28 o
  -2   5   3       97.62       90.25     11.10 o
  -1   5   3      381.88      363.23     10.41 o
   0   5   3      236.62      242.70     15.47 o
   1   5   3     2179.87     2167.53     30.31 o
   2   5   3      615.49      603.55     36.03 o
   3   5   3     1419.95     1351.83     25.75 o
   4   5   3       82.29       83.69      6.28 o
   5   5   3       15.08        6.93      5.70 o
   6   5   3      410.38      436.27     71.79 o
   7   5   3       41.34       41.98     16.40 o
   9   5   3      106.35       71.89     13.75 o
  10   5   3       70.69       43.81     29.62 o
  11   5   3        0.14        4.42      9.81 o
  12   5   3      200.59      252.65     60.16 o
 -13   6   3       87.45      115.07     11.30 o
 -12   6   3      222.98      235.70     46.94 o
 -11   6   3       53.81       48.47      8.14 o
 -10   6   3       19.31       30.80      6.71 o
  -9   6   3      230.97      185.79     13.70 o
  -8   6   3       77.23       76.12      9.39 o
  -7   6   3        1.71       16.80      8.75 o
  -6   6   3      148.89      135.65      7.96 o
  -5   6   3      218.52      263.43     37.71 o
  -4   6   3       13.61       11.48     13.22 o
  -3   6   3      640.57      618.76     14.54 o
  -2   6   3     1694.24     1667.20     49.86 o
  -1   6   3      252.31      204.73     10.00 o
   0   6   3     1223.53     1184.17     55.26 o
   1   6   3      782.95      775.23     46.15 o
   2   6   3       24.76       25.22     14.54 o
   3   6   3      141.15      127.33     25.42 o
   4   6   3     2066.95     2018.73    102.77 o
   5   6   3      149.67      149.15      9.81 o
   6   6   3      607.01      600.29     39.34 o
   7   6   3       94.05       89.62     11.35 o
   8   6   3      566.90      569.99     21.81 o
   9   6   3       77.65       83.92      9.44 o
  10   6   3        2.71       -1.13     19.85 o
  11   6   3       54.13       96.35     12.06 o
 -12   7   3       11.98       24.75     14.68 o
 -11   7   3        4.20        2.33     11.45 o
 -10   7   3       22.77        2.53     27.85 o
  -9   7   3        0.01        2.03      6.22 o
  -8   7   3        9.95       58.71     14.62 o
  -7   7   3        1.31       -1.94     15.47 o
  -6   7   3        9.18       13.17     14.06 o
  -5   7   3        1.09        9.72     14.15 o
  -4   7   3        6.77        5.52      2.74 o
  -3   7   3      128.60       78.52      7.56 o
  -2   7   3      205.67      227.38     20.55 o
  -1   7   3      129.45      120.46      8.53 o
   0   7   3      116.32      103.38     13.53 o
   1   7   3       24.67       59.27      7.05 o
   2   7   3      145.52      166.29     25.59 o
   3   7   3       80.96       56.58      8.05 o
   4   7   3      242.48      226.52      8.41 o
   5   7   3       68.00       12.29     14.15 o
   6   7   3        0.55        2.38     16.80 o
   7   7   3       11.02        4.20      6.38 o
   8   7   3      103.99       83.31     14.15 o
   9   7   3        3.60        3.52     39.34 o
  10   7   3       69.67      167.75     18.69 o
 -10   8   3       15.13       21.76      6.54 o
  -9   8   3       87.31       59.83     41.99 o
  -7   8   3      162.69      115.56     12.47 o
  -6   8   3       35.36       46.45     16.05 o
  -5   8   3      220.14      245.51     17.68 o
  -4   8   3       54.92      133.02     12.78 o
  -3   8   3      727.42      775.23     24.81 o
  -2   8   3      159.57      182.27     11.67 o
  -1   8   3      134.76      167.27     19.98 o
   0   8   3      112.69       98.20     11.40 o
   1   8   3       20.10       20.83      5.36 o
   2   8   3       55.46       17.25      7.17 o
   3   8   3      390.92      362.24     17.12 o
   4   8   3       27.21       25.13     13.26 o
   5   8   3        1.02       -6.28      5.30 o
   6   8   3       22.01        1.34     12.82 o
   7   8   3      181.55      188.66     20.42 o
   8   8   3        0.21        2.70      7.42 o
   9   8   3        0.03       -0.61      9.72 o
  -8   9   3        0.57      -12.16      8.46 o
  -7   9   3      196.86      190.91     18.80 o
  -6   9   3        6.91       16.28     24.75 o
  -5   9   3       68.18       47.56      7.78 o
  -4   9   3        1.92       -1.94     10.21 o
  -3   9   3        2.31       35.36     15.91 o
  -2   9   3       39.54       18.16      7.07 o
  -1   9   3       74.44       98.37      8.75 o
   0   9   3      120.69      152.24     13.97 o
   1   9   3       23.21       17.38      6.59 o
   2   9   3       42.31       51.28     28.20 o
   3   9   3        2.44       10.57      8.84 o
   4   9   3      104.83       93.90     42.57 o
   5   9   3       29.52       22.82     22.63 o
   6   9   3       54.00       64.75     13.98 o
   7   9   3       22.98       15.52     28.82 o
  -6  10   3      116.61       67.61     30.68 o
  -5  10   3       11.33        8.84     16.80 o
  -4  10   3       24.09       -9.77     13.66 o
  -3  10   3        0.70        9.82     26.92 o
  -2  10   3        8.78        6.21      9.24 o
  -1  10   3        2.87       10.70     15.21 o
   0  10   3        1.77        7.02     17.20 o
   1  10   3      246.36      178.23     15.91 o
   2  10   3       83.89       64.88      8.20 o
   3  10   3        2.59        4.28     10.17 o
   4  10   3       10.42        8.91      7.83 o
 -15   0   4      312.63      315.09     35.89 o
 -14   0   4       51.65       65.42      8.66 o
 -12   0   4      113.62      122.98      8.58 o
 -11   0   4      129.68      123.68     10.61 o
 -10   0   4     1533.34     1482.61     61.80 o
  -9   0   4      537.76      453.27     10.17 o
  -8   0   4      733.80      735.29     17.77 o
  -7   0   4      502.92      497.30     10.61 o
  -6   0   4       60.35       72.32      3.54 o
  -5   0   4       29.79       44.38      2.74 o
  -4   0   4    14083.19    14716.80    238.08 o
  -3   0   4      133.36      135.18      4.16 o
  -2   0   4    21721.12    21409.13    339.31 o
  -1   0   4        0.22       33.60      4.51 o
   0   0   4     7599.75     7424.88    174.25 o
   1   0   4      364.44      333.30     11.94 o
   2   0   4       99.78       85.49      7.16 o
   3   0   4      116.20      128.37      6.10 o
   4   0   4     3906.47     4186.13    103.88 o
   5   0   4     2304.81     2395.25     64.01 o
   6   0   4     3028.17     3121.34     79.74 o
   8   0   4     1318.83     1251.95     50.48 o
   9   0   4      453.28      396.86     33.15 o
  10   0   4        1.11       -1.77      6.19 o
  11   0   4      350.08      280.25     19.89 o
  12   0   4      131.35       64.45     19.54 o
 -15   1   4      467.28      482.09     48.89 o
 -14   1   4        4.93        6.50      3.55 o
 -13   1   4       67.10      117.17     35.27 o
 -12   1   4        5.13        5.55      3.98 o
 -11   1   4     1274.67     1299.20     30.85 o
 -10   1   4     3322.27     3231.84     53.56 o
  -9   1   4     2890.48     2818.06     94.11 o
  -8   1   4      337.39      314.50      7.04 o
  -7   1   4     2101.65     2023.12     57.29 o
  -6   1   4     2024.53     2029.72     29.35 o
  -5   1   4     6263.61     6395.85     69.68 o
  -4   1   4      135.79      143.58      5.00 o
  -3   1   4      506.87      559.43     12.60 o
  -2   1   4       51.46       36.45      3.10 o
  -1   1   4      604.90      597.32     11.18 o
   0   1   4     7224.91     7081.29    106.83 o
   1   1   4     1904.78     1872.76     25.29 o
   2   1   4     1280.33     1293.88     27.76 o
   3   1   4     1083.92     1107.10     20.78 o
   4   1   4     1461.90     1421.06     39.21 o
   5   1   4      344.26      385.44      8.67 o
   6   1   4        2.86        5.43      2.21 o
   7   1   4       37.00       43.06      3.98 o
   8   1   4       71.35       98.92      9.77 o
   9   1   4      129.14       98.94     12.42 o
  10   1   4       63.05       91.02      7.18 o
  11   1   4      153.92      211.56     23.07 o
  12   1   4       75.16      151.48     14.41 o
  13   1   4      126.50      118.11      9.95 o
 -15   2   4        4.92      -16.58     11.05 o
 -14   2   4        1.70       -3.27      9.28 o
 -13   2   4      218.88      190.34     20.51 o
 -12   2   4      191.95      137.02      7.84 o
 -11   2   4      135.11      139.53     26.74 o
 -10   2   4        8.45      -10.77      7.47 o
  -9   2   4      254.18      248.13     11.18 o
  -8   2   4       10.58        1.26      5.30 o
  -7   2   4      235.81      241.25      5.10 o
  -6   2   4     1823.21     1862.06     26.03 o
  -5   2   4      390.94      410.54      7.52 o
  -4   2   4      231.94      211.30      5.17 o
  -3   2   4      209.67      252.98      5.65 o
  -2   2   4      254.64      309.60      6.34 o
  -1   2   4       31.48       31.27      9.68 o
   0   2   4       18.23       30.91     11.80 o
   1   2   4     1096.54     1175.69     39.70 o
   2   2   4      157.23      158.56      4.67 o
   3   2   4        0.79       -0.44      3.09 o
   4   2   4      209.45      214.58      7.87 o
   5   2   4       19.20       20.19      2.33 o
   6   2   4       82.66      111.04      8.41 o
   7   2   4      269.67      259.84      8.18 o
   8   2   4      213.01      224.69      6.58 o
   9   2   4      175.65      132.15     22.94 o
  10   2   4       41.06       10.70      7.96 o
  11   2   4        2.34        6.50      3.89 o
  12   2   4       89.11      110.63     25.59 o
  13   2   4       20.84       28.42     16.27 o
 -15   3   4      112.29      113.96     19.72 o
 -14   3   4       52.35       67.50     19.89 o
 -13   3   4      100.01      102.20      8.09 o
 -12   3   4      174.68      181.41     15.21 o
 -11   3   4     1072.62     1114.10     33.96 o
 -10   3   4       24.71       69.00     31.92 o
  -9   3   4      390.50      400.71     35.67 o
  -8   3   4      543.34      630.47     18.64 o
  -7   3   4       88.59       74.01      4.99 o
  -6   3   4        2.36        1.99     11.05 o
  -5   3   4        2.36        9.93      5.70 o
  -4   3   4        3.60        0.96      3.93 o
  -3   3   4        0.08       10.28     10.17 o
  -2   3   4      248.52      251.07     15.12 o
  -1   3   4        2.42       -0.44      3.09 o
   0   3   4      401.53      385.05      6.99 o
   1   3   4     1013.59     1106.59     25.57 o
   2   3   4      950.87      859.25     27.76 o
   3   3   4       17.04       18.94      2.65 o
   4   3   4     4570.92     4677.50     73.26 o
   5   3   4      107.73      118.23     10.49 o
   6   3   4      467.40      431.03     18.52 o
   7   3   4      573.57      589.38     18.83 o
   8   3   4      103.33       86.37     19.14 o
   9   3   4       22.47       37.75      6.23 o
  10   3   4      632.84      577.89     18.50 o
  11   3   4      191.42      261.38     30.94 o
  12   3   4      305.79      362.67     20.37 o
  13   3   4      323.16      338.47     44.91 o
 -14   4   4       45.94      105.52     23.03 o
 -13   4   4      141.00      123.33      9.49 o
 -12   4   4      131.91      123.88     26.39 o
 -11   4   4       89.64      117.59     15.56 o
 -10   4   4       16.99       38.02     13.17 o
  -9   4   4        2.31        5.91      5.56 o
  -8   4   4       49.54       61.08     15.96 o
  -7   4   4       97.16       95.66     12.20 o
  -6   4   4      436.10      440.49     20.25 o
  -5   4   4       42.76       29.93      4.77 o
  -4   4   4      557.44      520.03     16.22 o
  -3   4   4      981.66      997.07     19.78 o
  -2   4   4     1201.98     1182.24     28.69 o
  -1   4   4      128.90       93.78      6.06 o
   0   4   4     2019.24     2069.37     33.03 o
   1   4   4     1135.31     1227.52     20.44 o
   2   4   4       43.13       49.37     10.21 o
   3   4   4      779.03      757.88     41.73 o
   4   4   4       12.78        7.23      5.75 o
   5   4   4       60.54      107.11     31.38 o
   6   4   4     3011.45     3068.82     68.80 o
   7   4   4        0.02      -10.70      7.96 o
   8   4   4      471.88      426.60     17.04 o
   9   4   4      326.28      366.88     16.87 o
  11   4   4      127.52      166.56     16.89 o
  12   4   4       38.96       39.39      9.55 o
 -13   5   4        0.08        7.22     13.22 o
 -12   5   4        5.36       32.08     10.96 o
 -11   5   4      120.25      103.43     19.54 o
 -10   5   4      137.43      117.86     12.33 o
  -9   5   4        1.34       -4.42      7.16 o
  -8   5   4        0.16       -5.64     11.49 o
  -7   5   4        0.56       -1.47      1.77 o
  -6   5   4        9.48       14.71     16.75 o
  -5   5   4        9.57       35.23     52.12 o
  -4   5   4       70.10       75.77      6.90 o
  -3   5   4      201.04      245.26     14.45 o
  -2   5   4       73.39       74.94      4.54 o
  -1   5   4     1273.61     1264.19     58.88 o
   0   5   4      366.16      393.42     10.22 o
   1   5   4       12.51       16.52      3.54 o
   2   5   4      175.69      153.71     10.34 o
   3   5   4      637.12      678.12     19.69 o
   4   5   4      168.18      176.28      7.25 o
   5   5   4      240.24      216.45     11.40 o
   6   5   4        0.23      -13.26      8.84 o
   7   5   4       15.03       16.93      3.33 o
   8   5   4       86.43       82.02      8.99 o
   9   5   4        0.34       52.66     10.43 o
  10   5   4        0.14        6.31     18.96 o
  11   5   4        1.96       12.30     12.38 o
  12   5   4        0.01       90.00     24.84 o
 -13   6   4       18.04       68.63     58.31 o
 -12   6   4       18.51       -6.40      8.80 o
 -11   6   4       47.65       73.99     16.40 o
 -10   6   4       46.63       29.16      6.54 o
  -9   6   4       36.89       69.11     30.10 o
  -8   6   4       87.55       94.64      9.95 o
  -7   6   4        2.90       -5.30      3.54 o
  -6   6   4       55.76       44.76      8.84 o
  -5   6   4      107.62      177.44     12.64 o
  -4   6   4      176.78      227.03     25.59 o
  -3   6   4      613.80      575.30     22.28 o
  -2   6   4     2435.35     2530.46     76.52 o
  -1   6   4      218.78      220.11     16.53 o
   0   6   4      449.64      428.54     20.95 o
   1   6   4        0.04       -4.04      2.70 o
   2   6   4      268.95      276.83      9.78 o
   3   6   4       33.95       39.01      6.70 o
   4   6   4     3668.81     3689.30     86.35 o
   5   6   4      299.30      283.16     10.03 o
   6   6   4      476.05      544.13     21.79 o
   7   6   4       31.42       24.67     12.38 o
   8   6   4      418.96      412.42     37.40 o
   9   6   4       26.62       16.99     19.45 o
  10   6   4       54.85       38.87      7.47 o
  11   6   4       24.22       32.79     12.51 o
 -12   7   4        7.74       -9.40      7.38 o
 -11   7   4       99.78       90.00     10.70 o
 -10   7   4        7.75       14.43      5.10 o
  -9   7   4      169.61      210.95     13.51 o
  -8   7   4       18.24       55.30     13.35 o
  -7   7   4      293.01      304.65     26.96 o
  -6   7   4      567.30      706.91     50.30 o
  -5   7   4      176.23      181.82     30.01 o
  -4   7   4      376.59      413.66     19.36 o
  -3   7   4      118.51       94.87      5.44 o
  -2   7   4      504.77      500.91     42.57 o
  -1   7   4      914.11     1023.59     32.36 o
   0   7   4      668.91      629.73     25.37 o
   1   7   4        2.57       -8.09      5.39 o
   2   7   4     2114.25     2211.63     46.44 o
   3   7   4       50.65       57.58     11.01 o
   4   7   4       21.83      -14.59      9.72 o
   5   7   4      149.48       84.85     26.21 o
   6   7   4        1.02       14.44      4.26 o
   7   7   4        0.80       14.94      9.64 o
   8   7   4        5.88       25.66     10.86 o
   9   7   4      115.38       89.46     11.67 o
  10   7   4       98.62       54.50     39.70 o
 -10   8   4        6.90       -6.98     15.91 o
  -9   8   4       29.80       14.45     16.84 o
  -8   8   4        0.00       -2.44      6.43 o
  -7   8   4       10.35        0.35      7.86 o
  -6   8   4       26.61       33.94     10.27 o
  -5   8   4       42.48       23.78     15.91 o
  -4   8   4      468.03      327.91     16.18 o
  -3   8   4       21.29        5.30      5.00 o
  -2   8   4      439.64      418.16     31.74 o
  -1   8   4       67.49       85.91     22.32 o
   0   8   4      245.23      230.93     10.87 o
   1   8   4        0.02       -1.11      4.55 o
   2   8   4      177.91      133.52     38.77 o
   3   8   4      869.14      787.42     42.92 o
   4   8   4      841.69      785.25     51.72 o
   5   8   4       29.57       43.93     10.99 o
   6   8   4      143.30      166.56     23.78 o
   7   8   4       12.50       -2.53      6.41 o
   8   8   4       10.86       13.14      9.19 o
  -8   9   4       95.90       95.91     14.71 o
  -7   9   4      188.55      126.80     26.08 o
  -6   9   4       15.84       16.56     21.13 o
  -4   9   4       30.35       -5.96     18.57 o
  -3   9   4      132.08      153.74     18.48 o
  -2   9   4       11.98       30.53     11.01 o
  -1   9   4       44.13       68.95     20.73 o
   0   9   4        0.03       -0.17     10.56 o
   1   9   4       78.85       71.07     20.73 o
   2   9   4       11.35       11.08     15.87 o
   3   9   4       66.06       37.84      8.05 o
   4   9   4        2.81       -9.71      6.47 o
   5   9   4       40.30       34.29     19.94 o
   6   9   4        4.57        9.73     24.27 o
   7   9   4       11.27       42.19      9.02 o
  -6  10   4        0.42      -17.37     11.58 o
  -5  10   4       33.46       42.59      7.95 o
  -4  10   4       19.10        1.77     10.70 o
  -3  10   4        2.75        4.42     16.80 o
  -2  10   4      141.21      191.14     24.67 o
  -1  10   4        0.24      -18.30     12.20 o
   0  10   4      161.68      159.93     48.80 o
   1  10   4      204.64      113.96     22.19 o
   2  10   4        8.60      -18.30     12.20 o
   3  10   4       55.51       52.16     14.15 o
   4  10   4       19.01       48.80     20.33 o
 -15   1   5        2.44       23.78     12.47 o
 -14   1   5      185.01      190.01     45.49 o
 -13   1   5       11.11       24.67      7.96 o
 -12   1   5      151.40      135.07      6.32 o
 -11   1   5      839.83      847.31     27.67 o
 -10   1   5     2755.94     2636.70     60.87 o
  -9   1   5      166.05      167.58      5.79 o
  -8   1   5     3763.88     3675.57     43.10 o
  -7   1   5      345.69      305.96      7.49 o
  -6   1   5      677.80      640.41     19.58 o
  -5   1   5     1108.70     1250.42     17.13 o
  -4   1   5     1013.79     1167.34     34.66 o
  -3   1   5     1762.41     1999.21     75.77 o
  -2   1   5     2365.65     2461.58     46.94 o
  -1   1   5      730.87      772.91     11.69 o
   0   1   5      197.23      161.32      8.05 o
   1   1   5      313.93      305.47     10.83 o
   2   1   5     4001.61     4115.92     59.27 o
   3   1   5      468.38      435.91      9.19 o
   4   1   5      112.03      122.40      5.35 o
   5   1   5      264.08      247.45      8.63 o
   6   1   5      321.94      277.61     27.49 o
   7   1   5      130.38      111.61     14.99 o
   8   1   5      277.00      287.26     13.43 o
   9   1   5      144.90      142.44      9.56 o
  10   1   5      182.19      174.07     12.20 o
  11   1   5      604.59      606.86     59.23 o
  12   1   5        1.32       -2.64      5.92 o
  13   1   5      206.60      264.46     16.18 o
 -15   2   5      282.64      293.34     22.37 o
 -14   2   5      417.98      381.91     18.78 o
 -13   2   5      217.65      204.16      9.88 o
 -12   2   5      557.59      493.32     22.46 o
 -11   2   5        3.71        1.54      4.82 o
 -10   2   5      397.04      340.10     11.66 o
  -9   2   5      177.74      149.87      6.90 o
  -8   2   5        2.64        3.10      6.67 o
  -7   2   5       99.17       87.62      7.82 o
  -6   2   5     2846.66     2859.66     33.73 o
  -5   2   5       16.45       19.96     11.10 o
  -4   2   5     1903.42     1839.38     42.17 o
  -3   2   5     1334.25     1412.70     78.02 o
  -2   2   5     5455.29     5118.30    190.08 o
  -1   2   5      189.29      178.62      4.73 o
   0   2   5     3287.65     3403.41     52.03 o
   1   2   5     1812.38     1851.39     83.86 o
   2   2   5      508.79      587.52     27.41 o
   3   2   5       42.10       33.82      4.86 o
   4   2   5      490.57      474.90     44.07 o
   5   2   5      418.93      393.98      8.35 o
   6   2   5     1306.89     1330.99     39.08 o
   7   2   5     4742.18     4862.28     78.68 o
   8   2   5     1062.11     1050.69     24.96 o
   9   2   5      612.68      580.88     26.72 o
  10   2   5        0.10        0.64      4.07 o
  11   2   5      120.16       88.96     14.19 o
  12   2   5       97.63      101.58     15.03 o
  13   2   5      220.48      235.55     41.11 o
 -15   3   5        2.61       17.53     11.10 o
 -14   3   5       37.52       60.04      8.48 o
 -13   3   5      204.88      231.09     27.36 o
 -12   3   5      715.56      751.50     45.53 o
 -11   3   5        8.45        1.05      5.75 o
 -10   3   5       11.68       29.02     20.38 o
  -9   3   5       14.78       20.61      4.35 o
  -8   3   5     2466.23     2446.85     44.20 o
  -7   3   5     1265.74     1318.27     85.23 o
  -6   3   5       89.98      108.14      8.80 o
  -5   3   5      146.08      145.57      6.14 o
  -4   3   5     1872.36     1768.11     31.84 o
  -3   3   5      238.74      224.99      5.95 o
  -2   3   5       63.21       65.05      4.86 o
  -1   3   5       77.37       92.43      3.88 o
   0   3   5     1020.58     1028.88     30.37 o
   1   3   5     2254.05     2449.44     37.45 o
   2   3   5     3076.64     3123.13     90.57 o
   3   3   5       24.58       39.01      8.44 o
   4   3   5      410.08      424.86     12.07 o
   5   3   5      732.68      685.17     62.50 o
   6   3   5       13.87       37.19      8.35 o
   7   3   5       80.57       71.21      4.71 o
   8   3   5       70.29       42.32     16.89 o
   9   3   5       22.28        0.88     10.79 o
  10   3   5       31.03       20.12     22.63 o
  11   3   5       58.73       73.76      7.93 o
  12   3   5        1.02       -6.09     36.16 o
 -14   4   5        0.34       -4.63     21.66 o
 -13   4   5        0.01        4.68     12.42 o
 -12   4   5      225.65      214.10     13.17 o
 -11   4   5        3.21       18.43     19.05 o
 -10   4   5      151.48      122.93     24.67 o
  -9   4   5      166.13      176.69     12.28 o
  -8   4   5        6.75       13.11      9.68 o
  -7   4   5      284.38      316.60     11.29 o
  -6   4   5        0.41       -3.98      2.65 o
  -5   4   5      257.33      232.87     16.05 o
  -4   4   5      652.05      579.14     10.31 o
  -3   4   5       74.69       57.07      5.70 o
  -2   4   5     1367.32     1322.51     34.61 o
  -1   4   5      177.51      218.89     16.93 o
   0   4   5     1184.28     1215.50     22.00 o
   1   4   5      102.80       93.98      8.05 o
   2   4   5      283.09      252.88      7.00 o
   3   4   5      285.14      236.24     28.11 o
   4   4   5     2056.64     2030.91     31.22 o
   5   4   5       59.34       59.42      9.99 o
   6   4   5     3328.17     3435.67     65.15 o
   7   4   5        0.17       -1.77      2.74 o
   8   4   5       13.71       18.00     10.65 o
   9   4   5        7.63       23.44     18.52 o
  10   4   5       80.47       56.58     11.67 o
  11   4   5        5.05       -1.47     21.13 o
  12   4   5      242.48      221.90     30.15 o
 -13   5   5      139.19      165.89     14.68 o
 -12   5   5        0.01        8.31      4.46 o
 -11   5   5       54.59       59.59      9.74 o
 -10   5   5      467.69      494.51     19.56 o
  -9   5   5      368.09      403.48     16.09 o
  -8   5   5      332.94      303.50     52.03 o
  -7   5   5      181.55      195.44     22.23 o
  -6   5   5      847.07      819.37     30.94 o
  -5   5   5        2.05       -6.46     15.83 o
  -4   5   5       17.38       15.05     13.17 o
  -3   5   5      518.74      500.52     10.77 o
  -2   5   5      478.10      454.36     15.20 o
  -1   5   5      823.71      930.68     17.94 o
   0   5   5     2255.17     2251.62    107.73 o
   1   5   5        0.07       -5.46      7.47 o
   2   5   5      326.15      320.10     38.41 o
   3   5   5     1121.59     1148.10     33.33 o
   4   5   5      506.11      518.03     21.00 o
   5   5   5     1805.39     1860.04     59.10 o
   6   5   5      153.92      156.66      7.43 o
   7   5   5       64.03       99.92     28.95 o
   8   5   5       69.85       80.83     58.39 o
   9   5   5      217.67      209.44     29.09 o
  10   5   5       48.16       22.90     10.52 o
  11   5   5      783.33      816.74     50.57 o
 -13   6   5        0.06       12.34     21.17 o
 -12   6   5      157.58      232.69     20.36 o
 -11   6   5        0.91       -7.87      7.15 o
 -10   6   5       63.50       75.23     19.18 o
  -9   6   5       82.18       91.82     14.68 o
  -8   6   5        3.19       15.91     14.23 o
  -7   6   5        1.39        0.00      3.09 o
  -6   6   5      150.57      123.68      9.90 o
  -5   6   5       10.73        4.09      2.78 o
  -4   6   5     1109.98     1118.10     58.04 o
  -3   6   5      543.72      595.31     28.69 o
  -2   6   5     2594.45     2509.48     49.24 o
  -1   6   5       14.01        6.64      5.70 o
   0   6   5       50.59       34.29      8.35 o
   1   6   5       18.94       18.53     18.12 o
   2   6   5       43.22       31.48     23.07 o
   3   6   5      845.68      796.48     20.74 o
   4   6   5     2098.97     2098.80     41.37 o
   5   6   5      286.93      217.48     22.81 o
   6   6   5      137.01      154.45     18.48 o
   8   6   5      131.15      160.05     43.28 o
   9   6   5        0.68        5.31     10.17 o
  10   6   5       59.06       63.56     44.20 o
 -12   7   5        2.69       -0.95      9.15 o
 -11   7   5        7.88       27.20     30.15 o
 -10   7   5       35.26       59.66      8.51 o
  -9   7   5        1.47       -5.22      5.30 o
  -8   7   5       43.13       48.18     25.82 o
  -7   7   5       12.26       10.47     12.86 o
  -6   7   5        3.00       15.91      5.22 o
  -5   7   5       23.70       25.70     12.38 o
  -4   7   5        0.24        5.80      2.74 o
  -3   7   5        0.16       -2.70      4.44 o
  -2   7   5       40.02       35.28      9.68 o
  -1   7   5        6.44       16.80      5.39 o
   0   7   5       69.20       73.73     26.17 o
   1   7   5       56.22       63.03     11.14 o
   2   7   5       67.93       50.95     21.26 o
   3   7   5       70.19       64.56     12.02 o
   4   7   5      199.92      190.57     25.90 o
   5   7   5       14.40      -11.01     12.77 o
   6   7   5      145.41      138.96      9.98 o
   7   7   5       10.02        2.59     11.94 o
   8   7   5      104.18       45.92     10.68 o
   9   7   5        0.13        0.59     11.01 o
 -10   8   5       44.17       36.74     48.23 o
  -9   8   5      102.09      129.18     37.66 o
  -8   8   5       33.37       55.16     13.57 o
  -7   8   5       31.65       57.12     15.87 o
  -6   8   5       23.98       28.06      8.51 o
  -5   8   5        2.46       12.34     11.54 o
  -4   8   5      303.95      339.08     20.55 o
  -3   8   5       10.98       24.14      6.49 o
  -2   8   5       61.66       42.08      8.42 o
  -1   8   5      306.08      370.08     29.71 o
   0   8   5      206.69      229.02     12.91 o
   1   8   5       52.45       36.89     12.33 o
   2   8   5       30.07       37.84     13.17 o
   3   8   5       88.30       97.14     13.36 o
   4   8   5       29.77       26.94     15.56 o
   5   8   5      361.94      293.53     16.58 o
   6   8   5      254.27      233.46     13.55 o
   7   8   5       52.84       39.35     22.54 o
  -8   9   5      210.96      239.94     31.30 o
  -7   9   5        0.01       45.18     19.54 o
  -6   9   5      123.79      108.99     14.85 o
  -5   9   5        1.99      -14.40     12.86 o
  -4   9   5        5.45       13.54      5.14 o
  -3   9   5        1.89       70.82     17.50 o
  -2   9   5      124.48      173.46     20.33 o
  -1   9   5        0.37       -0.12      4.31 o
   0   9   5      436.17      428.30     52.43 o
   1   9   5        2.18       -0.52      9.28 o
   3   9   5      185.84      181.75     16.39 o
   4   9   5       44.20       53.04     10.42 o
   5   9   5        4.80       -4.00      5.69 o
   6   9   5       12.73       27.09     36.60 o
  -5  10   5        0.71       34.40     23.83 o
  -4  10   5        0.21       -9.72     14.15 o
  -3  10   5        0.02       -9.72     14.15 o
  -2  10   5       18.37       65.42     18.74 o
  -1  10   5       19.09       -3.54      7.87 o
   0  10   5       11.75      -12.07      8.05 o
   1  10   5        3.68       24.71      7.12 o
   2  10   5        1.13       33.14     37.09 o
   3  10   5        0.92       -6.13     20.25 o
 -15   0   6       69.76       78.51     15.83 o
 -14   0   6      336.62      330.03     19.45 o
 -13   0   6       33.33       41.64     12.29 o
 -12   0   6     1802.14     1765.16     52.43 o
 -11   0   6      609.28      557.33     22.46 o
 -10   0   6      203.36      214.04      8.66 o
  -9   0   6     1136.21     1095.20     23.61 o
  -8   0   6      763.64      813.09     16.97 o
  -7   0   6      293.83      309.87      8.40 o
  -6   0   6     2520.48     2685.84     43.14 o
  -5   0   6     7789.33     7946.14    132.52 o
  -4   0   6     8765.58     9194.99    182.47 o
  -3   0   6     7118.08     7175.92    125.89 o
  -2   0   6      478.05      467.24     15.38 o
  -1   0   6     1261.46     1285.81     29.88 o
   0   0   6      241.15      229.95      9.02 o
   1   0   6       67.88       54.81      3.54 o
   2   0   6     2071.77     2371.99     46.33 o
   3   0   6      373.32      290.24     13.17 o
   4   0   6        7.55        5.22      2.56 o
   5   0   6     1757.74     2010.49     55.96 o
   6   0   6      194.22      240.91     21.22 o
   7   0   6     2001.35     1973.27     60.74 o
   8   0   6      617.33      626.81     23.78 o
   9   0   6     2101.05     2104.82     95.48 o
  10   0   6       32.13      125.63     18.04 o
  11   0   6        1.14       41.64      9.64 o
  12   0   6       11.79      -18.57     13.35 o
  13   0   6       23.72       60.21     17.50 o
 -15   1   6      117.55      100.89     41.46 o
 -14   1   6        3.18       17.59      7.96 o
 -13   1   6        0.11       15.43      5.69 o
 -12   1   6      453.93      464.67     17.95 o
 -11   1   6        4.19       11.07      3.41 o
 -10   1   6     4131.31     4055.27     77.11 o
  -9   1   6     1675.01     1669.27     24.97 o
  -8   1   6      673.77      660.76     34.48 o
  -7   1   6      674.98      634.89     12.14 o
  -6   1   6      466.03      464.41     27.85 o
  -5   1   6       85.34      126.54      6.28 o
  -4   1   6     5350.14     5640.49     80.47 o
  -3   1   6     1791.90     1861.77     27.04 o
  -2   1   6      740.40      757.48     13.32 o
  -1   1   6     1285.96     1254.13     48.32 o
   0   1   6      188.71      223.08     25.42 o
   1   1   6     5980.63     6054.63    170.45 o
   2   1   6       76.39      105.96      7.69 o
   3   1   6     1231.38     1170.20     20.13 o
   4   1   6       22.41       23.06      4.42 o
   5   1   6      244.80      221.03     20.55 o
   6   1   6       72.80       54.78      8.89 o
   7   1   6       16.80       33.26      8.80 o
   8   1   6        4.81        4.65      7.01 o
   9   1   6      198.18      187.98     10.96 o
  10   1   6        8.21        5.92     12.82 o
  11   1   6      290.79      313.46     27.14 o
  12   1   6        2.81        3.20      7.32 o
  13   1   6       99.63      128.37     18.83 o
 -15   2   6        3.90       -6.64     14.54 o
 -14   2   6       64.56       67.81     16.62 o
 -13   2   6        6.54        4.02      5.75 o
 -12   2   6       69.85       80.43     29.57 o
 -11   2   6      432.16      425.79     12.36 o
 -10   2   6       27.45       24.41      2.59 o
  -9   2   6       36.88       47.00      7.47 o
  -8   2   6      612.79      609.84     12.47 o
  -7   2   6       99.79       88.11     11.23 o
  -6   2   6      114.89      106.01      3.50 o
  -5   2   6       31.28       25.84      3.09 o
  -4   2   6      929.90      962.15     36.29 o
  -3   2   6     1138.45     1109.89     18.07 o
  -2   2   6      272.65      278.70      7.64 o
  -1   2   6      568.46      678.86     28.60 o
   0   2   6     2244.21     2350.06     37.44 o
   1   2   6      636.92      752.96     15.29 o
   2   2   6      209.15      220.56      5.63 o
   3   2   6      336.41      357.09     31.12 o
   4   2   6      288.86      305.56     28.42 o
   5   2   6      433.75      425.22     11.16 o
   6   2   6     1210.90     1227.91     87.26 o
   7   2   6      167.96      165.72     20.07 o
   8   2   6      158.66      113.96      9.55 o
   9   2   6      237.65      264.18     11.82 o
  10   2   6      194.31      152.27     12.95 o
  11   2   6       95.66       69.84     11.40 o
  12   2   6       23.46       65.76     25.64 o
 -15   3   6       27.01       44.82      9.49 o
 -14   3   6      231.55      218.42     14.08 o
 -13   3   6      173.34      185.75     24.40 o
 -12   3   6      148.66      218.99     24.67 o
 -11   3   6       46.79       52.26      6.28 o
 -10   3   6      301.14      295.90     11.56 o
  -9   3   6     1487.72     1435.36    110.60 o
  -8   3   6     3996.92     3893.40    216.29 o
  -7   3   6     1126.69     1129.13     17.45 o
  -6   3   6      240.34      190.80      7.28 o
  -5   3   6       45.57       58.08      4.07 o
  -4   3   6      427.53      386.62     14.63 o
  -3   3   6     1135.43     1039.81     16.59 o
  -2   3   6     1118.53     1110.54     20.01 o
  -1   3   6     1204.51     1127.15     31.16 o
   0   3   6     2782.30     2832.24     82.35 o
   1   3   6       32.90        5.89      4.42 o
   2   3   6      832.73      789.19     25.06 o
   3   3   6     1072.56     1020.17     23.39 o
   4   3   6      112.35      118.51     31.21 o
   5   3   6      901.85      965.42     31.38 o
   6   3   6      537.85      548.24     70.64 o
   7   3   6       67.89       78.13     24.31 o
   8   3   6      336.54      316.81     11.70 o
   9   3   6      533.66      473.69     23.34 o
  10   3   6        5.55        3.33     15.43 o
  11   3   6      748.28      854.62     34.17 o
  12   3   6      167.15      127.45     40.05 o
 -14   4   6      544.76      655.37     50.22 o
 -13   4   6        8.19       19.30      6.59 o
 -12   4   6      117.83      103.44     11.49 o
 -11   4   6      183.60      183.80      9.86 o
 -10   4   6      124.77      161.96     21.22 o
  -9   4   6       19.61       14.15     25.73 o
  -8   4   6       31.73       25.81     15.56 o
  -7   4   6       30.36       21.63      6.14 o
  -6   4   6      222.56      218.05     31.74 o
  -5   4   6     1208.61     1186.27     39.74 o
  -4   4   6      689.91      636.62     35.89 o
  -3   4   6      616.61      663.52     45.27 o
  -2   4   6     2165.10     2161.05     39.82 o
  -1   4   6     3706.66     3781.82     87.79 o
   0   4   6     1226.79     1315.71     49.73 o
   1   4   6        0.93       11.04      3.09 o
   2   4   6      232.36      212.10     28.42 o
   3   4   6       91.13       84.42     11.10 o
   4   4   6       29.39       23.45      4.04 o
   5   4   6     3175.84     3108.08     72.94 o
   6   4   6     1162.79     1030.07     34.24 o
   7   4   6     1070.73     1090.65     68.56 o
   8   4   6      144.58       99.98     26.12 o
   9   4   6      280.90      276.28     28.64 o
  10   4   6        2.98      -10.44      6.96 o
  11   4   6       48.84       91.06     14.76 o
 -13   5   6       50.94       75.82     29.66 o
 -12   5   6       12.52       12.10      4.68 o
 -11   5   6       51.87       37.42     22.54 o
 -10   5   6       23.28       61.03      7.01 o
  -9   5   6      466.25      429.62     23.56 o
  -8   5   6        5.39       -1.46      3.23 o
  -7   5   6      163.42      170.00     40.58 o
  -6   5   6      180.21      190.05     22.68 o
  -5   5   6       80.29       70.24      9.72 o
  -4   5   6      182.58      203.07     23.03 o
  -3   5   6      130.99      167.36     26.52 o
  -2   5   6      117.63      102.40     14.85 o
  -1   5   6       74.93       68.59      8.35 o
   0   5   6      174.98      207.81     19.10 o
   1   5   6       23.92       41.94      5.44 o
   2   5   6      122.56      125.63      7.96 o
   3   5   6      243.17      270.03     23.03 o
   4   5   6       66.18       76.58     22.06 o
   5   5   6       15.37       17.12     15.38 o
   6   5   6        6.18        3.54      9.72 o
   7   5   6       17.51       -1.50     18.08 o
   8   5   6       27.74       21.59      8.18 o
   9   5   6        0.14       -0.88      8.05 o
  10   5   6       16.09       39.60     11.54 o
  11   5   6        5.97       25.54      8.35 o
 -13   6   6        1.33        3.89     24.31 o
 -12   6   6      154.78      184.57     50.35 o
 -11   6   6       76.44       76.13      9.61 o
 -10   6   6       76.59       42.68     20.82 o
  -9   6   6      314.83      316.15     20.07 o
  -8   6   6       74.21       64.75      7.22 o
  -7   6   6      365.13      434.44     18.57 o
  -6   6   6      663.26      613.21     22.28 o
  -5   6   6      211.73      231.72     13.61 o
  -4   6   6       77.12       68.71     23.03 o
  -3   6   6      639.70      565.11     16.00 o
  -2   6   6      129.33      124.49      6.39 o
  -1   6   6      681.12      621.14     56.10 o
   0   6   6      300.81      260.00      9.42 o
   1   6   6        1.30        1.74     13.17 o
   2   6   6       58.19       34.18      7.12 o
   3   6   6      248.03      258.30     20.33 o
   4   6   6      348.01      349.87     21.20 o
   5   6   6       74.55       77.11     14.10 o
   6   6   6        3.34       21.79     23.43 o
   7   6   6      271.58      278.90     15.19 o
   8   6   6        3.09       -2.04      7.07 o
   9   6   6        0.28       34.30     19.54 o
  10   6   6      101.29      228.18     31.47 o
 -11   7   6        0.28       18.38      7.44 o
 -10   7   6      497.33      621.85     36.31 o
  -9   7   6      177.26      246.03     44.03 o
  -8   7   6      232.68      207.94     12.02 o
  -7   7   6      372.78      364.30     70.82 o
  -6   7   6      274.80      282.35     17.98 o
  -5   7   6      277.10      264.52     26.08 o
  -4   7   6       75.38       63.81     26.96 o
  -3   7   6        1.27       -4.41      2.94 o
  -2   7   6      605.98      503.29     51.72 o
  -1   7   6      198.45      167.28     25.82 o
   0   7   6      200.88      226.84      9.81 o
   1   7   6      339.63      303.20     60.91 o
   2   7   6       10.16       12.35      3.78 o
   3   7   6      218.09      230.76     25.11 o
   4   7   6      295.96      253.76     38.02 o
   5   7   6      205.99      189.18     18.57 o
   6   7   6       11.41      -10.87     17.68 o
   7   7   6        1.65       17.43      8.37 o
   8   7   6       11.53       14.62     11.01 o
   9   7   6       28.67       70.19     14.85 o
 -10   8   6        6.28        0.87     46.77 o
  -7   8   6       75.90       73.41     13.97 o
  -6   8   6        5.88       -6.13     11.89 o
  -5   8   6        2.87        5.22     14.94 o
  -4   8   6      190.83      169.28     12.97 o
  -3   8   6      164.53      164.26     25.90 o
  -2   8   6        2.87       15.91     15.91 o
  -1   8   6      205.78      178.32     15.52 o
   0   8   6       57.13       69.84     11.40 o
   1   8   6        0.36       65.42     17.77 o
   2   8   6      154.48      166.29     13.76 o
   3   8   6       60.68       57.38     29.57 o
   4   8   6        2.23      -14.72      9.81 o
   5   8   6       26.11       17.59      6.98 o
   6   8   6        2.59        8.54      4.19 o
   7   8   6        2.81       17.51     11.10 o
  -8   9   6       61.57       76.55     15.64 o
  -6   9   6       68.33       45.18     19.54 o
  -5   9   6        1.71      -10.53     15.43 o
  -4   9   6       57.66       74.71     22.19 o
  -3   9   6        0.03      -12.29     10.61 o
  -2   9   6       21.53       19.15      9.28 o
  -1   9   6        7.73        2.28      6.63 o
   0   9   6        9.26       18.03      5.59 o
   1   9   6        0.71       -3.69     12.33 o
   2   9   6       31.48       52.16     18.48 o
   3   9   6       65.48       49.52     24.75 o
   5   9   6       46.38      -16.05     10.70 o
  -5  10   6        7.71       39.21     11.89 o
  -4  10   6       54.55      105.82     23.25 o
  -3  10   6      243.74      356.46     35.89 o
  -2  10   6      140.61      164.26     24.40 o
  -1  10   6       45.17       64.45     14.32 o
   0  10   6        1.09       11.49      8.84 o
   1  10   6      146.67      159.06     14.70 o
   2  10   6        0.75      -21.35     14.23 o
 -15   1   7       70.70       36.63     19.05 o
 -14   1   7        3.53       11.40      6.19 o
 -13   1   7      175.65      196.68     10.40 o
 -12   1   7        4.21       27.13     16.75 o
 -11   1   7       51.76       40.35      5.44 o
 -10   1   7     2021.12     1992.13     47.78 o
  -9   1   7     1770.03     1702.43     43.32 o
  -8   1   7       73.01       64.45      4.82 o
  -7   1   7       99.76       67.90     11.05 o
  -6   1   7      154.17      144.35      3.95 o
  -5   1   7       25.61       40.69      8.31 o
  -4   1   7      488.13      548.45     13.26 o
  -3   1   7     2082.18     2169.09     52.60 o
  -2   1   7        2.67        2.09      2.78 o
  -1   1   7     1922.30     1952.67     28.40 o
   0   1   7       14.07        7.07      3.98 o
   1   1   7       10.35       -0.91      6.98 o
   2   1   7       21.25       46.00     19.58 o
   3   1   7      912.30      820.35     46.41 o
   4   1   7       29.29       22.93      4.01 o
   5   1   7       61.17      113.34     13.26 o
   6   1   7       58.80       46.65     12.47 o
   7   1   7       56.09       62.76     16.36 o
   8   1   7        1.67        2.65      6.38 o
   9   1   7      158.21      161.96     14.41 o
  10   1   7       47.91       58.79     42.08 o
  11   1   7      231.97      209.57     16.71 o
  12   1   7      381.67      394.72     18.31 o
 -15   2   7       11.62       34.89     16.00 o
 -14   2   7      140.33      140.15     12.24 o
 -13   2   7      157.52      176.94     15.87 o
 -12   2   7      231.87      257.66     10.79 o
 -11   2   7      178.46      156.29     15.03 o
 -10   2   7        1.13       10.37     14.10 o
  -9   2   7      643.41      610.98     20.51 o
  -8   2   7      144.06      156.62      4.82 o
  -7   2   7      175.81      194.20     14.32 o
  -6   2   7      422.17      412.51     16.97 o
  -5   2   7     3031.89     3074.37    107.15 o
  -4   2   7        4.56       -0.32      6.59 o
  -3   2   7     6946.56     6765.28    107.42 o
  -2   2   7        1.07        8.29      4.82 o
  -1   2   7     1538.27     1613.22     44.29 o
   0   2   7        0.53        0.92      3.09 o
   1   2   7      284.70      322.12      8.66 o
   2   2   7     1210.11     1288.78     18.80 o
   3   2   7     1487.25     1362.77     37.09 o
   4   2   7     1205.04     1179.31     31.78 o
   5   2   7     2337.08     2292.78     45.29 o
   6   2   7      102.70       87.71      5.88 o
   7   2   7     1757.42     1693.82    157.37 o
   8   2   7       46.24       77.05      8.84 o
   9   2   7      172.07      230.77     14.81 o
  10   2   7       32.00       67.23     13.26 o
  11   2   7       27.70       46.41     11.98 o
  12   2   7        3.25       26.73     20.82 o
 -14   3   7       54.10       77.33     26.04 o
 -13   3   7       13.20       33.14     10.56 o
 -12   3   7      271.00      240.65     34.26 o
 -11   3   7      428.43      444.43     21.31 o
 -10   3   7      329.36      323.97     15.87 o
  -9   3   7      198.38      185.05     26.12 o
  -8   3   7      911.81      958.08     29.44 o
  -7   3   7        1.12        9.52      5.75 o
  -6   3   7       38.31       47.98     13.26 o
  -5   3   7        0.85        0.88      2.54 o
  -4   3   7      164.14      142.47     12.82 o
  -3   3   7       14.66       20.39     11.01 o
  -2   3   7      436.62      430.41      9.33 o
  -1   3   7      294.82      273.02      9.36 o
   0   3   7      639.70      717.59     50.30 o
   1   3   7      734.37      716.10     24.62 o
   2   3   7      739.92      742.91     28.38 o
   3   3   7      426.92      402.38     13.70 o
   4   3   7       15.33       27.05     23.83 o
   5   3   7      121.52      111.32      5.97 o
   6   3   7      152.36      160.96     21.88 o
   7   3   7        1.62       -0.88      7.16 o
   8   3   7      101.54      118.11     18.43 o
   9   3   7        0.28        8.88      4.67 o
  10   3   7       88.13       87.00     12.33 o
  11   3   7       15.96        3.54     14.94 o
 -14   4   7      142.62      117.76     18.74 o
 -13   4   7        7.31        9.89      6.14 o
 -12   4   7      127.34      163.38     12.63 o
 -11   4   7      107.40      113.88      9.74 o
 -10   4   7       46.47       46.34      6.81 o
  -9   4   7      230.33      224.54     13.13 o
  -8   4   7      271.59      255.85      9.55 o
  -7   4   7       63.74       53.73     16.80 o
  -6   4   7      788.35      788.63     20.86 o
  -5   4   7      601.07      564.40     14.45 o
  -4   4   7       13.68        6.84     14.59 o
  -3   4   7      879.00      845.22     51.50 o
  -2   4   7      469.40      405.22     12.72 o
  -1   4   7       22.00       11.62     18.48 o
   0   4   7      212.10      175.13      5.82 o
   1   4   7      375.37      372.36     30.28 o
   2   4   7       89.42       85.49      7.69 o
   3   4   7      447.14      383.19     30.01 o
   4   4   7       70.57       59.32      4.58 o
   5   4   7      137.41      127.25      7.31 o
   6   4   7       39.85       41.27     13.26 o
   7   4   7       49.74       52.90     13.70 o
   8   4   7      107.05      105.26     12.91 o
   9   4   7       71.56       30.94     14.85 o
  10   4   7       84.37       93.30     13.66 o
  11   4   7       17.09        4.85     13.66 o
 -13   5   7      108.02      126.55     13.70 o
 -12   5   7       27.60        1.77      8.93 o
 -11   5   7       95.77      120.05     18.74 o
 -10   5   7       23.32       25.92     13.35 o
  -9   5   7     1264.44     1312.47     30.03 o
  -8   5   7      433.55      433.09     23.78 o
  -7   5   7     3289.18     3988.45    146.49 o
  -6   5   7      246.57      218.39      7.58 o
  -5   5   7      483.54      476.30     15.84 o
  -4   5   7      131.38      196.09     12.47 o
  -3   5   7      471.90      512.15     22.63 o
  -2   5   7        0.76       -2.10      2.34 o
  -1   5   7     2041.94     1916.90    186.67 o
   0   5   7        0.83        7.07      3.54 o
   1   5   7     2543.19     2718.21     54.66 o
   2   5   7      407.69      419.09     10.31 o
   3   5   7       48.89       62.12     19.54 o
   4   5   7      233.72      244.81     29.93 o
   5   5   7       60.78       77.37      8.11 o
   6   5   7       14.80       33.79      6.87 o
   7   5   7       90.53      128.60      9.04 o
   8   5   7      120.98      167.71     16.36 o
   9   5   7      102.27       82.22     15.83 o
  10   5   7       95.89       97.43     24.05 o
 -12   6   7       83.71       50.01     23.83 o
 -10   6   7       12.73       49.69     18.48 o
  -9   6   7        0.96       11.53     27.85 o
  -8   6   7        6.15       17.59      5.22 o
  -7   6   7      353.97      276.01     25.82 o
  -6   6   7      116.14      129.10     13.39 o
  -5   6   7       34.67       45.90     18.04 o
  -4   6   7        1.44       -2.26      9.64 o
  -3   6   7      705.01      750.69     29.93 o
  -2   6   7       35.02       10.68      5.74 o
  -1   6   7       44.12       25.35      4.63 o
   0   6   7       53.25       44.44      5.22 o
   1   6   7       45.44       31.12      5.35 o
   2   6   7        6.92       -5.13      3.42 o
   3   6   7      248.38      228.63     11.45 o
   4   6   7       86.03       90.76     32.58 o
   5   6   7        5.87       15.81      6.41 o
   6   6   7      410.17      461.38     38.41 o
   7   6   7       35.76       35.43     14.23 o
   8   6   7        2.07       13.17      8.84 o
   9   6   7       13.03       36.86     11.58 o
 -11   7   7        2.81       87.70     22.28 o
 -10   7   7      129.80      151.53     25.64 o
  -9   7   7        3.70       28.29     16.80 o
  -8   7   7      108.77      185.48     25.11 o
  -7   7   7       79.63      107.06     20.95 o
  -6   7   7      136.98       97.11     30.81 o
  -5   7   7        2.85       41.64      8.84 o
  -4   7   7      411.64      425.77     20.86 o
  -3   7   7      198.41      183.80     10.52 o
  -2   7   7      206.40      208.20     33.51 o
  -1   7   7       31.23       24.67      9.72 o
   0   7   7       22.52       17.52      4.66 o
   1   7   7        1.84        6.25      5.70 o
   2   7   7       30.90       30.94      7.96 o
   3   7   7      131.96      166.64     13.63 o
   4   7   7        4.04        5.22     11.40 o
   5   7   7       27.58       63.69     29.57 o
   6   7   7       29.58       14.94      5.45 o
   7   7   7       17.69       39.93     11.85 o
   8   7   7       16.13       53.33      9.88 o
  -9   8   7       27.33       99.81     23.16 o
  -8   8   7       57.45       30.26      7.60 o
  -7   8   7        0.05        5.79     27.41 o
  -6   8   7       13.06       23.78      9.74 o
  -5   8   7      175.00      126.81     45.97 o
  -4   8   7        5.40      -12.29     12.29 o
  -3   8   7      359.44      349.74     21.13 o
  -2   8   7       77.30       68.96      8.93 o
  -1   8   7      325.70      389.64     38.41 o
   0   8   7       38.52       56.29     26.52 o
   1   8   7        4.90       -7.17     18.48 o
   2   8   7        2.22       16.86     19.89 o
   3   8   7      116.03      150.74     47.03 o
   4   8   7       86.51      153.03     14.68 o
   5   8   7      535.21      626.81     55.08 o
   6   8   7        1.63       61.18     19.54 o
   7   8   7       74.15       66.24     11.87 o
  -8   9   7      150.77      124.23     15.83 o
  -7   9   7        6.18       10.74     14.54 o
  -6   9   7        3.42       10.70     15.91 o
  -5   9   7        0.00       -7.53     13.66 o
  -4   9   7       14.22       43.82      7.49 o
  -3   9   7        3.92       43.52     27.36 o
  -2   9   7      222.16      184.02     17.06 o
  -1   9   7       50.77       53.52     25.68 o
   0   9   7       13.87        8.84      9.72 o
   1   9   7       90.69       76.89     30.15 o
   2   9   7        0.13      -14.06     12.29 o
   3   9   7       77.09      161.96     19.72 o
   4   9   7      120.01       68.67     10.71 o
  -3  10   7       19.13       19.30     31.38 o
  -2  10   7       28.21       25.55      9.64 o
   0  10   7       10.37       46.77     12.20 o
 -15   0   8      468.70      575.71     29.97 o
 -14   0   8       17.09       26.43      7.07 o
 -13   0   8        8.69       33.60      6.19 o
 -12   0   8        8.55       -1.77      4.42 o
 -11   0   8      328.25      342.05     17.59 o
  -9   0   8       30.63       23.78      3.45 o
  -8   0   8      230.42      219.25      7.96 o
  -7   0   8      568.77      428.25     16.00 o
  -6   0   8      485.38      467.24     14.15 o
  -5   0   8      982.55      993.36     29.97 o
  -4   0   8      808.94      767.91     16.44 o
  -3   0   8      678.22      667.66     21.48 o
  -2   0   8     2067.75     2077.68     40.67 o
  -1   0   8      504.15      498.62     18.57 o
   0   0   8      216.59      233.57     12.73 o
   1   0   8       26.07       46.77      6.10 o
   2   0   8     2871.88     2870.79     76.47 o
   3   0   8      209.73      235.43     10.08 o
   4   0   8     2627.62     2271.74     90.71 o
   5   0   8      772.49      690.91     21.93 o
   6   0   8     1650.42     1630.43     50.39 o
   7   0   8     1526.73     1666.58     51.01 o
   8   0   8      171.51       99.19     16.62 o
   9   0   8       66.21       83.90     10.34 o
  10   0   8        0.85        6.28      8.93 o
  11   0   8       10.01       13.17     11.40 o
  12   0   8      365.85      446.90     38.99 o
 -15   1   8       83.68       47.44     19.36 o
 -14   1   8       24.34       44.38      8.73 o
 -13   1   8        1.45       13.52      4.38 o
 -11   1   8      153.46      162.47     10.96 o
 -10   1   8        0.51        9.36      3.54 o
  -9   1   8      377.30      404.70     10.05 o
  -8   1   8       38.80       37.37      9.28 o
  -7   1   8      612.53      641.37     37.93 o
  -6   1   8      825.42      889.93     17.43 o
  -5   1   8       11.42        8.37      9.77 o
  -4   1   8       39.53       20.22      3.54 o
  -3   1   8      531.74      480.97     17.68 o
  -2   1   8     1146.26     1141.89     27.19 o
  -1   1   8     1783.72     1738.99     28.07 o
   0   1   8     1785.04     1936.27     37.88 o
   1   1   8     1127.32     1166.57     19.96 o
   2   1   8      631.24      675.02     17.10 o
   3   1   8      792.62      872.22     40.27 o
   4   1   8        0.35       -2.65      7.96 o
   5   1   8       43.90       23.17     10.21 o
   6   1   8      700.24      694.10     29.00 o
   7   1   8      421.13      393.35     14.59 o
   8   1   8      174.45      180.57     21.84 o
   9   1   8      201.63      258.55     34.44 o
  10   1   8      103.15      117.50     10.56 o
  11   1   8        1.19      -10.57     17.24 o
 -15   2   8        9.01        4.84      9.53 o
 -14   2   8       95.21       92.83     14.85 o
 -13   2   8       21.47       16.58      5.30 o
 -12   2   8        0.21       -7.66      7.07 o
 -11   2   8       89.94      108.81      6.78 o
 -10   2   8       23.95       12.91      5.30 o
  -9   2   8       19.82       24.10      4.09 o
  -8   2   8       14.49       18.47      5.30 o
  -7   2   8        7.16        9.15      2.27 o
  -6   2   8      141.41      127.42      5.62 o
  -5   2   8       43.12       35.36      3.28 o
  -4   2   8      168.92      170.88      5.79 o
  -3   2   8      401.19      411.85     37.88 o
  -2   2   8       21.48       16.63      4.82 o
  -1   2   8      287.83      253.11      8.49 o
   0   2   8       22.44       21.66      3.15 o
   1   2   8        0.07        3.34      5.75 o
   2   2   8       82.99       81.16      6.45 o
   3   2   8       49.29       38.99      5.26 o
   4   2   8      184.35      177.52     20.51 o
   5   2   8      194.41      205.68     32.40 o
   6   2   8        3.92       23.19      6.27 o
   7   2   8      362.71      366.68     29.48 o
   8   2   8      492.17      471.12     39.21 o
   9   2   8        5.81       -6.59     22.10 o
  11   2   8       86.00       61.18     13.53 o
 -14   3   8       40.37      -18.43     12.29 o
 -13   3   8      100.76       92.33      8.63 o
 -12   3   8        0.32        7.67     11.45 o
 -11   3   8      582.33      674.15     80.54 o
 -10   3   8       65.17       55.97     26.08 o
  -9   3   8      843.45      806.38    111.04 o
  -8   3   8      760.42      781.56     19.86 o
  -6   3   8       64.59       54.98     10.79 o
  -5   3   8        9.33       -8.83      5.88 o
  -4   3   8      273.90      211.08      9.10 o
  -3   3   8      981.15      971.44    109.14 o
  -2   3   8      384.02      429.58     12.61 o
  -1   3   8      878.20      843.89     15.88 o
   0   3   8     1085.35      991.77     69.14 o
   1   3   8      206.80      187.01      7.18 o
   2   3   8     1750.87     1745.85     76.61 o
   3   3   8       53.97       56.12      7.38 o
   4   3   8      270.34      246.62     11.54 o
   5   3   8       47.54       46.77      9.72 o
   6   3   8        0.11        4.68      4.68 o
   7   3   8       34.29       29.44     14.90 o
   8   3   8      859.69      909.49     36.50 o
   9   3   8        0.41       -0.32      4.91 o
  10   3   8      384.80      384.41     63.17 o
  11   3   8       14.97       10.62      9.28 o
 -14   4   8       41.32       36.49      9.70 o
 -13   4   8       12.39        8.78     11.89 o
 -12   4   8       55.56       45.18     10.79 o
 -11   4   8       86.38       97.64     21.53 o
 -10   4   8        2.74       -0.88      6.63 o
  -9   4   8      185.69      171.81     17.46 o
  -8   4   8        6.06       15.09      2.59 o
  -7   4   8       13.08        8.10     24.18 o
  -6   4   8       85.33       77.58      7.03 o
  -5   4   8     1092.02     1081.41     35.19 o
  -4   4   8      177.28      182.21     11.23 o
  -3   4   8      514.28      528.91     16.49 o
  -2   4   8      299.79      272.80     22.06 o
  -1   4   8      567.40      593.61     18.21 o
   0   4   8       45.70       34.30      4.51 o
   1   4   8       96.25      101.54     11.85 o
   2   4   8       56.28       42.25     15.47 o
   3   4   8      119.39      149.25     17.33 o
   4   4   8     1542.85     1410.37     55.96 o
   5   4   8       54.80       55.79     29.26 o
   6   4   8      418.12      463.36     54.11 o
   7   4   8      103.51      156.62     23.21 o
   8   4   8      245.18      225.48     13.92 o
   9   4   8        1.99        5.34      5.84 o
  10   4   8       56.32       20.42     14.23 o
 -13   5   8      172.82      127.72     16.34 o
 -12   5   8        9.57       -0.88     10.79 o
 -11   5   8        4.84       22.56     11.94 o
 -10   5   8       20.99       16.48     30.94 o
  -9   5   8       43.28       48.80     11.89 o
  -8   5   8       63.26       44.09     16.00 o
  -7   5   8     1344.24     1211.17     49.42 o
  -6   5   8       14.77       12.54     13.22 o
  -5   5   8      721.08      706.18     18.40 o
  -4   5   8      225.88      204.20      8.69 o
  -3   5   8        9.76       13.00      3.49 o
  -2   5   8      165.95      155.12      6.39 o
  -1   5   8      611.64      589.04     13.76 o
   0   5   8        6.18        1.37      4.91 o
   1   5   8      270.90      304.28     10.17 o
   2   5   8        8.36        0.80     14.63 o
   3   5   8      114.61      105.72     11.98 o
   4   5   8      230.16      258.27     10.81 o
   5   5   8       34.93       46.33      9.28 o
   6   5   8        0.60       -7.82      5.22 o
   7   5   8        4.61       -7.73     11.10 o
   8   5   8        4.60       -6.28      9.81 o
   9   5   8       15.36        6.98      8.84 o
  10   5   8       52.45       20.02     12.32 o
 -12   6   8       45.17       58.02     12.05 o
 -10   6   8      252.19      282.20     26.96 o
  -9   6   8       18.19       21.22     17.77 o
  -8   6   8        0.84       46.77     16.71 o
  -7   6   8      133.79      134.09     18.30 o
  -6   6   8        5.93        6.98      5.39 o
  -5   6   8      776.53      750.47     22.99 o
  -4   6   8      707.93      678.46     64.41 o
  -3   6   8      202.89      216.81     24.89 o
  -2   6   8      455.05      446.87     14.59 o
  -1   6   8        0.09        3.47      5.56 o
   0   6   8        0.29        3.62      4.60 o
   1   6   8      140.25       87.82     19.54 o
   2   6   8      521.88      524.10     50.97 o
   3   6   8      204.47      209.68     23.91 o
   4   6   8      254.47      223.93     20.91 o
   5   6   8        3.10        9.92      6.39 o
   6   6   8       97.41      172.12     59.01 o
   7   6   8        0.86       -7.98      5.32 o
   8   6   8        5.11        6.90      9.69 o
   9   6   8        1.20       29.15     10.03 o
 -11   7   8      261.24      245.43     21.99 o
 -10   7   8        9.90       -0.25     19.41 o
  -9   7   8      485.72      519.59     55.79 o
  -8   7   8      238.11      267.44     29.17 o
  -7   7   8      677.27      784.54     48.27 o
  -6   7   8      761.61      678.52    111.57 o
  -5   7   8       32.30       35.05      7.91 o
  -4   7   8       15.78       21.39      6.59 o
  -3   7   8      200.07      210.38     11.00 o
  -2   7   8      278.69      262.41     61.97 o
  -1   7   8      427.93      368.12     66.44 o
   0   7   8       60.78       79.68     10.12 o
   1   7   8      103.62      144.28     13.01 o
   2   7   8      147.88      170.37     10.03 o
   3   7   8       12.90      -10.74      7.16 o
   4   7   8       45.92       31.70     34.88 o
   5   7   8        6.08       -1.30     33.20 o
   6   7   8       37.87       31.12     15.96 o
   7   7   8       12.33      -12.84     12.77 o
  -9   8   8        8.01      -18.30     12.20 o
  -8   8   8       16.13       19.36      6.28 o
  -7   8   8       33.52       -2.65     17.77 o
  -6   8   8      201.29      178.72     54.90 o
  -5   8   8       32.22       70.69     31.56 o
  -4   8   8        1.66        0.00      8.84 o
  -3   8   8       34.40       42.44      9.72 o
  -2   8   8       26.04       13.67      8.84 o
  -1   8   8      200.06      243.65     25.99 o
   0   8   8       64.30       68.13     12.91 o
   1   8   8        2.85       25.55      9.64 o
   2   8   8       30.69       14.94      6.19 o
   3   8   8        0.04       58.43     11.48 o
   4   8   8        5.23       42.44     19.36 o
   5   8   8        3.83       24.22     21.70 o
   6   8   8        7.66       15.98      9.09 o
  -7   9   8      253.15      195.67     19.35 o
  -6   9   8      112.71      146.40     25.90 o
  -5   9   8       14.93      -15.91     10.61 o
  -4   9   8       65.34       61.74     23.03 o
  -3   9   8        0.66       -8.88      9.68 o
  -2   9   8       49.52       48.28     24.80 o
  -1   9   8       36.07      -14.94     13.35 o
   0   9   8       10.05        8.30     24.62 o
   1   9   8       13.49       54.06     12.07 o
   2   9   8       16.33       20.42     12.38 o
 -15   1   9        6.44        9.72      5.39 o
 -14   1   9       13.93       21.15      6.59 o
 -13   1   9      167.23      128.74     19.85 o
 -12   1   9      678.35      688.14     53.04 o
 -11   1   9        0.46       15.37      4.86 o
 -10   1   9       54.16       48.81      3.09 o
  -9   1   9       52.58       64.85     20.73 o
  -8   1   9      348.83      309.06      6.52 o
  -7   1   9       65.39       47.50      6.72 o
  -6   1   9      159.04      176.10      5.30 o
  -5   1   9       40.84       59.94     11.85 o
  -4   1   9        4.77        2.46      2.76 o
  -3   1   9       87.29       92.04      5.19 o
  -2   1   9     1766.07     1765.12     28.29 o
  -1   1   9       96.39      101.28      5.01 o
   0   1   9      368.87      348.87     11.63 o
   1   1   9       14.85        7.58      9.28 o
   2   1   9      743.86      671.95     54.50 o
   3   1   9        2.46       -0.69      3.93 o
   4   1   9       26.53       33.32      5.27 o
   5   1   9      119.59      137.97     22.99 o
   6   1   9        6.03       11.97      5.30 o
   7   1   9       45.24       61.18      9.72 o
   8   1   9      416.81      416.05     37.57 o
   9   1   9       61.18       45.78     10.61 o
  10   1   9       87.69       81.45      9.21 o
  11   1   9      337.05      282.28     63.87 o
 -14   2   9      145.92      148.71     14.06 o
 -13   2   9       94.04       85.55     11.80 o
 -12   2   9       21.58       36.57     11.14 o
 -11   2   9       91.36       83.27     16.00 o
 -10   2   9        0.16       -5.61      5.79 o
  -9   2   9       26.21       29.63      9.77 o
  -8   2   9     1046.21     1144.28     28.20 o
  -7   2   9      378.72      336.92     21.84 o
  -6   2   9      821.85      752.88     33.73 o
  -5   2   9        4.04        7.96      3.54 o
  -4   2   9     1787.67     1709.78     34.66 o
  -3   2   9        5.27       -1.93      4.55 o
  -2   2   9      259.71      242.20      7.52 o
  -1   2   9        9.13        3.29      5.95 o
   0   2   9      109.51      100.77     26.48 o
   1   2   9       73.25       75.71      5.68 o
   2   2   9     1451.95     1444.23     96.59 o
   3   2   9      156.41      103.09      7.21 o
   4   2   9     1558.94     1515.75     70.68 o
   5   2   9      197.90      206.70     14.68 o
   6   2   9      480.98      545.03     18.35 o
   7   2   9       15.85       51.68     39.74 o
   8   2   9        0.08       18.57     13.35 o
   9   2   9        0.05       -0.79     13.70 o
  10   2   9      293.32      325.31     23.96 o
  11   2   9       12.69       32.63     14.99 o
 -14   3   9        3.91        5.22     13.17 o
 -13   3   9        5.51        4.12      6.83 o
 -12   3   9        9.73        6.98     10.52 o
 -11   3   9       88.35      125.88     33.60 o
 -10   3   9       91.68       89.38      7.87 o
  -9   3   9      245.38      266.63     28.16 o
  -8   3   9      351.15      316.62     67.46 o
  -7   3   9       22.67       17.80      8.84 o
  -6   3   9       93.04       97.45      9.81 o
  -5   3   9      108.90       87.97     21.57 o
  -4   3   9      315.26      343.44     33.55 o
  -3   3   9     1351.01     1397.45     53.35 o
  -2   3   9     1077.12     1084.16     45.13 o
  -1   3   9       46.07       51.09      3.73 o
   0   3   9      365.71      443.18     17.69 o
   1   3   9      161.23      173.77     10.26 o
   2   3   9      190.85      174.45     14.85 o
   3   3   9       57.23       50.54      8.44 o
   4   3   9      122.46      125.47     21.88 o
   6   3   9        4.73       47.10      9.53 o
   7   3   9      293.84      222.43     32.80 o
   8   3   9      109.80      101.02     24.05 o
   9   3   9       15.49        7.57     17.20 o
  10   3   9       60.58       94.36     26.83 o
 -14   4   9        3.00       11.84      9.21 o
 -13   4   9        4.39        2.00      9.11 o
 -12   4   9       63.97       55.76     18.21 o
 -11   4   9       35.05       49.02     16.89 o
 -10   4   9        8.91       -4.91      9.72 o
  -9   4   9      342.70      294.28     29.79 o
  -8   4   9      218.44      276.28     14.85 o
  -7   4   9        0.03        1.80      7.47 o
  -6   4   9      413.34      381.80     17.42 o
  -5   4   9        6.06       -6.80      4.54 o
  -4   4   9      624.92      620.19     17.02 o
  -3   4   9      115.47      105.57     27.01 o
  -2   4   9      257.30      253.80     10.48 o
  -1   4   9       31.82       22.33      3.13 o
   0   4   9       19.37       19.22      4.86 o
   1   4   9       21.34       26.59     18.08 o
   2   4   9      444.90      445.69     24.44 o
   3   4   9      206.45      217.44     16.22 o
   4   4   9      291.72      295.54     13.97 o
   5   4   9      137.70      103.47     30.77 o
   7   4   9       22.65       21.37      6.38 o
   8   4   9       44.00       39.73     15.47 o
   9   4   9        0.61       -7.04      4.70 o
  10   4   9        0.05      -23.74     15.83 o
 -13   5   9       25.02       38.99      9.64 o
 -12   5   9      516.23      583.17     28.99 o
 -11   5   9      620.26      602.15     87.13 o
 -10   5   9      768.33      742.08     34.88 o
  -9   5   9      603.40      579.32     35.85 o
  -8   5   9      173.68      257.80     27.67 o
  -7   5   9      155.94      102.86     19.41 o
  -6   5   9      848.62      854.29     29.53 o
  -5   5   9       59.78       43.56     18.57 o
  -4   5   9     1786.83     1930.74     73.82 o
  -3   5   9     1014.42      967.17     24.16 o
  -2   5   9     1280.09     1296.51     29.97 o
  -1   5   9      113.49       91.06     10.79 o
   0   5   9      182.88      158.31      7.16 o
   1   5   9      113.85       78.18      6.23 o
   2   5   9       46.84       62.40     41.95 o
   3   5   9      116.64      116.72     11.58 o
   4   5   9        5.49        5.26      8.84 o
   5   5   9        6.05        6.93      5.72 o
   6   5   9      338.76      345.27     53.97 o
   7   5   9       59.11       98.04     17.81 o
   8   5   9       68.11       87.57      8.80 o
   9   5   9      318.87      408.16    129.21 o
 -12   6   9        0.62       34.30     10.43 o
 -11   6   9       57.15       84.96     17.50 o
 -10   6   9        7.84        3.12     27.32 o
  -9   6   9      139.03      137.21     22.28 o
  -8   6   9       73.41       95.66     20.33 o
  -7   6   9       54.33       31.13     23.38 o
  -6   6   9      226.64      209.70     24.14 o
  -5   6   9      136.69      105.21     11.58 o
  -4   6   9      183.78      214.83     14.85 o
  -3   6   9        9.74        7.07      9.28 o
  -2   6   9       98.67      105.90     21.53 o
  -1   6   9       39.77       39.38      4.28 o
   0   6   9       12.35       12.29      4.42 o
   1   6   9      279.02      243.65     16.71 o
   2   6   9       66.35       98.07     26.26 o
   3   6   9       85.49      109.06     19.41 o
   4   6   9      362.54      385.09     16.77 o
   5   6   9      156.49      114.19     15.96 o
   6   6   9      260.12      200.13     36.38 o
   7   6   9       81.29       61.37     13.31 o
   8   6   9       31.50       26.22      8.98 o
 -11   7   9       27.09       12.77     18.48 o
 -10   7   9        0.00      -11.41     14.10 o
  -9   7   9        0.69       18.04     13.66 o
  -8   7   9        9.93        3.86     12.29 o
  -7   7   9      414.28      407.56     35.98 o
  -6   7   9      197.03      292.02     62.15 o
  -5   7   9       48.58       47.48     17.24 o
  -4   7   9       72.36      137.14     15.15 o
  -3   7   9       72.16       71.08     13.61 o
  -2   7   9        0.00      -12.07      8.05 o
  -1   7   9      120.30      103.65      9.15 o
   1   7   9       41.02       46.82      7.98 o
   2   7   9        3.90       14.29      5.26 o
   3   7   9       15.52       21.22      6.28 o
   4   7   9        2.80       18.08      7.86 o
   5   7   9       22.53       51.98     44.82 o
   6   7   9       33.19       14.93     14.54 o
   7   7   9       14.92       45.46     29.97 o
  -9   8   9       48.68       44.67     11.89 o
  -8   8   9       77.67      109.10     23.38 o
  -7   8   9        2.90       52.16     18.48 o
  -6   8   9      133.90      145.78     15.82 o
  -5   8   9        0.12        0.00     10.70 o
  -3   8   9       17.97       -4.42      5.23 o
  -2   8   9       37.17       24.96     10.61 o
  -1   8   9        4.86       20.42     11.58 o
   0   8   9        9.17      -18.57     13.35 o
   1   8   9       12.68       50.48     14.41 o
   2   8   9       34.09      113.34     18.39 o
   3   8   9       50.83       40.49     16.62 o
   4   8   9      339.29      353.06     20.79 o
   5   8   9        0.16        2.65      7.96 o
  -6   9   9       29.25       49.06     16.89 o
  -5   9   9       15.18       17.79      8.62 o
  -4   9   9      268.94      231.92     19.95 o
  -3   9   9        1.06        0.19     14.54 o
  -2   9   9        0.07        4.89      8.19 o
  -1   9   9        0.01      -13.13      8.75 o
   0   9   9      214.89      253.02     28.38 o
   1   9   9        6.15       29.62     21.70 o
   2   9   9       64.79       48.17     10.71 o
 -15   0  10      114.08      150.03     17.50 o
 -14   0  10        1.11       21.22      8.75 o
 -13   0  10       86.87      113.34      9.46 o
 -12   0  10       51.71       60.21     12.47 o
 -11   0  10      143.40      178.23     19.10 o
 -10   0  10       81.59      110.78     10.61 o
  -9   0  10        5.76        6.28      2.65 o
  -8   0  10      857.06      772.87     21.48 o
  -7   0  10      458.03      446.90     18.83 o
  -6   0  10     2159.63     2226.65     50.48 o
  -5   0  10      718.13      735.29     17.77 o
  -4   0  10      931.11      787.81     21.66 o
  -3   0  10     1799.18     1730.33     42.08 o
  -2   0  10       31.67       30.94      8.93 o
   0   0  10       95.71       67.81      6.90 o
   1   0  10     1715.58     1737.75     52.07 o
   2   0  10      832.11     1134.90     50.04 o
   3   0  10     1105.08     1050.38     36.60 o
   4   0  10      455.30      517.37     22.99 o
   5   0  10      436.47      365.48     18.21 o
   6   0  10       39.49       42.44      8.93 o
   8   0  10       80.23       93.98     11.49 o
   9   0  10       15.82        8.84      8.84 o
  10   0  10      153.27      184.60     22.63 o
 -15   1  10       29.52       35.45      7.63 o
 -14   1  10      309.98      332.24     25.99 o
 -13   1  10      139.71      176.16     22.50 o
 -12   1  10      222.43      259.47     13.45 o
 -11   1  10       31.26       38.70     10.70 o
 -10   1  10      480.41      524.87     15.31 o
  -9   1  10      335.94      296.59     11.89 o
  -8   1  10      321.32      289.45     34.04 o
  -7   1  10      196.30      185.74      7.01 o
  -6   1  10       66.89       64.23      4.20 o
  -5   1  10       93.53       65.74      4.07 o
  -4   1  10      548.59      573.08     17.64 o
  -3   1  10     1295.91     1210.18     32.19 o
  -2   1  10      211.99      214.79      7.91 o
  -1   1  10     1610.08     1732.80     71.79 o
   0   1  10       11.57       11.09      5.75 o
   1   1  10      489.59      528.45     74.66 o
   2   1  10      177.82      182.05     12.73 o
   3   1  10      114.01      128.94      7.26 o
   4   1  10       37.09       43.47      7.69 o
   5   1  10       39.57       36.31      5.32 o
   6   1  10       26.33       37.60     11.45 o
   7   1  10       13.05       -5.25      5.59 o
   8   1  10      235.81      228.18     23.34 o
   9   1  10      695.11      548.93     32.00 o
  10   1  10       53.69       55.70     13.35 o
 -14   2  10       35.03        9.72     12.47 o
 -13   2  10       12.17       36.61      6.82 o
 -12   2  10       29.78        8.19     10.61 o
 -11   2  10       18.16       29.46      5.58 o
 -10   2  10       74.86       53.93     20.73 o
  -9   2  10       15.22       32.47     15.60 o
  -8   2  10       21.34       22.44      4.35 o
  -7   2  10       41.59       38.95     11.45 o
  -6   2  10       70.32      120.41     12.38 o
  -5   2  10      145.75      121.97      7.69 o
  -4   2  10      306.80      243.03     10.63 o
  -3   2  10        0.00       -1.50     11.01 o
  -2   2  10       67.36       69.27      7.03 o
  -1   2  10      127.21      121.11      8.09 o
   0   2  10        4.62        7.24      4.31 o
   1   2  10      110.32      121.32     10.65 o
   2   2  10      105.67      100.84      7.73 o
   3   2  10       86.22       76.23      5.33 o
   4   2  10      187.16      219.40     11.62 o
   5   2  10      452.37      391.73     33.77 o
   6   2  10       30.95       25.31      7.91 o
   7   2  10       85.11       43.35     11.54 o
   8   2  10       36.34       58.40     17.33 o
   9   2  10       17.28        9.72      6.10 o
  10   2  10        8.39       27.08      8.14 o
 -14   3  10       82.28       85.49     14.85 o
 -13   3  10       32.18       21.20      6.45 o
 -12   3  10      453.22      518.21     26.81 o
 -11   3  10       42.85       80.01     26.88 o
 -10   3  10     1563.57     1379.17     48.62 o
  -9   3  10        0.01        8.59      7.20 o
  -8   3  10       12.10       -1.27      6.88 o
  -7   3  10        0.03       -5.11      4.29 o
  -6   3  10       40.25       40.64      8.40 o
  -5   3  10      260.92      233.20      8.54 o
  -4   3  10     3937.21     3810.22     80.72 o
  -3   3  10       53.03       21.05      5.75 o
  -2   3  10     1039.20     1003.31     49.02 o
  -1   3  10      389.79      359.08     51.10 o
   0   3  10     1505.60     1604.07     40.50 o
   1   3  10      145.39      112.96     15.03 o
   2   3  10       67.75       43.61      4.91 o
   3   3  10        0.01        4.42      3.43 o
   4   3  10      370.69      374.69     16.04 o
   5   3  10      137.87      133.88     20.47 o
   6   3  10      271.47      249.27     13.08 o
   7   3  10      381.24      413.09     24.44 o
   8   3  10      160.25      147.24     10.92 o
   9   3  10      108.51      139.33     23.16 o
  10   3  10       56.18       64.45     13.35 o
 -13   4  10       26.54       23.78      9.55 o
 -12   4  10        2.69       -8.62      5.75 o
 -11   4  10        4.42       10.95      6.76 o
 -10   4  10      227.12      235.68     27.85 o
  -9   4  10       30.15        6.98     13.97 o
  -7   4  10      329.58      362.10     48.40 o
  -6   4  10      914.22     1026.53     27.82 o
  -5   4  10      461.55      424.30     15.37 o
  -4   4  10       85.32      119.90     28.03 o
  -3   4  10      192.41      187.56     22.41 o
  -2   4  10       34.71       34.30      3.45 o
  -1   4  10        2.90       40.49     12.47 o
   0   4  10       29.40       47.57     12.51 o
   1   4  10      559.30      515.07     17.55 o
   2   4  10      279.60      317.92     14.50 o
   3   4  10      899.88      829.80     24.36 o
   4   4  10      112.44      125.05     16.05 o
   5   4  10      730.68      710.91     34.79 o
   6   4  10      104.15       45.18     11.58 o
   7   4  10      164.38      219.88     21.97 o
   8   4  10        2.93       -4.35      6.19 o
   9   4  10       94.00      158.18     33.11 o
 -13   5  10        8.19      -11.21      7.47 o
 -12   5  10       18.34       54.06     12.20 o
 -11   5  10      179.32      189.56     47.96 o
 -10   5  10        0.72       14.95     34.13 o
  -9   5  10       30.37       70.77     11.27 o
  -7   5  10       14.58       13.70      5.94 o
  -6   5  10      158.92      164.29     38.19 o
  -5   5  10     1520.42     1402.52     46.42 o
  -4   5  10        0.67       32.16      9.81 o
  -3   5  10      105.02      115.84     11.98 o
  -2   5  10       18.74       29.38     13.31 o
  -1   5  10      152.14      146.20     10.17 o
   0   5  10      452.83      424.93     14.67 o
   1   5  10      185.64      138.57     13.04 o
   2   5  10      108.84      100.75      7.53 o
   3   5  10       67.92       87.04      7.39 o
   4   5  10        6.44       16.67     10.12 o
   5   5  10       40.23       42.38     11.14 o
   6   5  10       29.14       19.36      9.72 o
   7   5  10       49.04       42.38     27.80 o
   8   5  10        1.97       -0.19      5.90 o
 -12   6  10        0.48       22.83      9.73 o
 -11   6  10      271.20      268.88     27.14 o
 -10   6  10        0.09       -6.95     14.10 o
  -9   6  10      207.63      184.09     17.63 o
  -8   6  10      544.89      502.60     35.98 o
  -7   6  10        7.30       -0.50     17.64 o
  -6   6  10       88.24       97.01     22.90 o
  -5   6  10      899.11     1148.95     60.47 o
  -4   6  10       46.93       50.13      7.05 o
  -3   6  10      130.07      117.12     43.72 o
  -2   6  10      161.50      178.23     13.53 o
  -1   6  10        0.68        2.84     17.20 o
   0   6  10      300.16      310.55     27.67 o
   1   6  10      186.49      191.35     11.26 o
   2   6  10        4.86        1.94     10.21 o
   3   6  10      259.56      283.29     15.29 o
   4   6  10        0.34        5.85      5.90 o
   5   6  10       45.38       44.55     26.92 o
   7   6  10       18.05       28.59      7.95 o
 -10   7  10      376.30      293.34     36.69 o
  -9   7  10        1.44        3.94      9.19 o
  -8   7  10       14.44        5.70      9.24 o
  -7   7  10       41.17       96.28     22.72 o
  -6   7  10      939.73      886.73     99.02 o
  -5   7  10        7.86       -6.59     18.12 o
  -4   7  10      263.73      235.29     14.46 o
  -3   7  10       70.80       61.14     15.47 o
  -2   7  10      459.51      593.04     39.08 o
  -1   7  10       34.63       44.38     25.64 o
   0   7  10       22.43       14.91     10.21 o
   1   7  10       91.99      186.28     16.27 o
   2   7  10        8.29       17.35     17.59 o
   3   7  10       48.89       81.14     15.60 o
   4   7  10        2.82      -22.28     14.85 o
   5   7  10       56.85       76.03     12.65 o
   6   7  10      197.71      224.77     15.51 o
  -8   8  10       82.92       74.57     13.11 o
  -7   8  10       11.00       79.57     22.81 o
  -6   8  10        8.80       -5.50     15.47 o
  -5   8  10      201.21      237.58     19.77 o
  -3   8  10        7.54      -10.22      6.81 o
  -2   8  10       23.61       -3.43      5.54 o
  -1   8  10        3.95       -7.70      5.14 o
   0   8  10        1.68       14.94     13.35 o
   1   8  10        6.84        9.82     25.11 o
   2   8  10        0.27       -3.17     12.33 o
   4   8  10        0.16        7.91     15.38 o
  -5   9  10       22.73       17.52      9.64 o
  -4   9  10        0.44      -16.80     14.15 o
  -3   9  10        6.01        9.19      8.43 o
  -2   9  10       27.03        3.69     25.64 o
  -1   9  10        5.26      -16.05     10.70 o
   0   9  10       41.40      -20.02     13.35 o
   1   9  10        1.17       53.04     20.33 o
 -14   1  11       67.31       76.19     16.75 o
 -13   1  11      224.83      278.30     17.85 o
 -12   1  11      190.38      227.21     25.99 o
 -11   1  11      108.12      134.15     12.64 o
 -10   1  11      288.82      279.01     15.78 o
  -9   1  11      180.18      145.10     14.23 o
  -8   1  11      458.79      424.32     51.67 o
  -7   1  11       33.30       19.13     11.94 o
  -6   1  11        1.91       36.51      7.60 o
  -5   1  11      353.62      334.01      8.83 o
  -4   1  11      409.20      395.55     25.82 o
  -3   1  11      770.24      742.62     69.93 o
  -2   1  11     2349.96     2311.87     64.58 o
  -1   1  11     2785.35     2695.16    128.10 o
   0   1  11       17.76       24.99     12.47 o
   1   1  11      249.00      206.90     33.64 o
   2   1  11       70.05       56.75      6.24 o
   3   1  11        1.46        3.11     12.33 o
   4   1  11      413.23      382.48     18.70 o
   5   1  11      398.87      391.91     21.20 o
   6   1  11        8.60       14.66      7.91 o
   7   1  11      267.18      249.69     17.68 o
   8   1  11      178.06      126.34     13.35 o
   9   1  11      134.95       91.38     20.69 o
 -14   2  11       16.82       -3.54      9.72 o
 -13   2  11       26.49       42.89      7.87 o
 -12   2  11       39.60       23.58      7.76 o
 -11   2  11        3.16      -18.70     12.47 o
 -10   2  11      469.85      421.62     20.33 o
  -9   2  11       34.51       31.98      8.00 o
  -8   2  11      429.42      436.80     13.90 o
  -7   2  11      749.92      813.09     32.18 o
  -6   2  11      522.56      463.44     15.38 o
  -5   2  11     1443.20     1355.85    116.74 o
  -4   2  11        7.36        1.77      3.54 o
  -3   2  11     1157.26     1132.83     29.60 o
  -2   2  11      154.60      143.09      6.57 o
  -1   2  11       22.69       20.86      9.33 o
   0   2  11       53.73       52.16      5.30 o
   1   2  11     1157.88     1206.22     31.29 o
   2   2  11      217.25      204.26     34.92 o
   3   2  11     2750.91     2805.61     65.06 o
   4   2  11       36.05       45.28      6.72 o
   5   2  11      315.89      276.28     23.69 o
   6   2  11      105.25      116.86     12.26 o
   7   2  11       34.43       37.84      8.97 o
   8   2  11        0.07        7.09      5.66 o
   9   2  11       45.37       53.79      7.80 o
 -14   3  11       15.67       36.07     14.32 o
 -13   3  11       42.84       82.61     62.42 o
 -12   3  11      244.11      263.55     27.05 o
 -11   3  11      209.19      126.95     20.07 o
 -10   3  11       51.95       54.81     17.59 o
  -9   3  11      295.11      332.11     34.92 o
  -8   3  11       90.23       76.92     18.74 o
  -7   3  11       17.06       16.62      4.68 o
  -6   3  11      142.36      105.88      8.71 o
  -5   3  11     1194.96     1121.51     57.24 o
  -4   3  11       66.61       89.38     10.70 o
  -3   3  11     1789.89     1913.11     54.24 o
  -2   3  11        0.18        8.05      8.84 o
  -1   3  11       93.98      121.87     29.48 o
   0   3  11      169.64      149.59     16.84 o
   1   3  11       35.76       38.46     15.56 o
   2   3  11       10.26       14.87     13.31 o
   3   3  11       46.86       22.77     25.15 o
   4   3  11        6.44       17.39     14.59 o
   5   3  11       10.71       20.58      7.96 o
   6   3  11        1.04       -1.17     21.66 o
   7   3  11        0.04       10.33     15.38 o
   8   3  11       97.18       76.60      9.62 o
   9   3  11      126.53      148.80     10.98 o
 -13   4  11       62.66       54.87     10.75 o
 -12   4  11        0.17       -5.51     11.45 o
 -11   4  11       49.30       43.50      8.99 o
 -10   4  11       29.90       18.12     14.01 o
  -9   4  11        9.15       12.95     25.20 o
  -8   4  11      114.02      117.13     14.01 o
  -7   4  11       72.34       83.06     10.84 o
  -6   4  11      102.40       53.79      5.68 o
  -5   4  11      569.51      577.22     27.14 o
  -4   4  11        1.46       21.22      8.75 o
  -3   4  11      190.43      121.22     30.01 o
  -2   4  11      146.95      130.57     10.68 o
  -1   4  11      241.89      376.97     26.52 o
   0   4  11      213.87      183.82      8.50 o
   1   4  11      640.97      623.36     24.49 o
   2   4  11       31.74       12.89      8.44 o
   3   4  11      170.85      136.06     19.85 o
   4   4  11      192.79      156.39     14.02 o
   5   4  11       39.30       43.90     17.28 o
   6   4  11        5.41        8.84      8.84 o
   7   4  11        9.77       47.64     34.88 o
   8   4  11       54.72       29.46     16.84 o
 -12   5  11      515.87      568.64     46.77 o
 -11   5  11      190.13      206.26     28.20 o
 -10   5  11       90.20       38.51     10.39 o
  -9   5  11      160.78      163.13     33.86 o
  -8   5  11        0.25       -3.54     14.94 o
  -7   5  11        2.86       -8.16      7.41 o
  -6   5  11     1981.49     1834.00     97.56 o
  -5   5  11        6.90       26.17     12.82 o
  -4   5  11      313.51      328.37     16.16 o
  -3   5  11      825.98      878.31    136.55 o
  -2   5  11       10.73        5.53      5.72 o
  -1   5  11      393.71      384.33     31.52 o
   0   5  11      271.07      182.07     23.16 o
   2   5  11       96.79       53.22      8.48 o
   3   5  11      116.03      131.02     12.29 o
   4   5  11        0.58      -10.70     12.47 o
   5   5  11      196.38      192.82     14.85 o
   6   5  11        7.93       19.36      9.72 o
   7   5  11      284.01      352.97     51.41 o
 -11   6  11        1.02      -14.59      9.72 o
 -10   6  11       53.29       81.87     19.36 o
  -9   6  11       33.44       36.77     10.77 o
  -8   6  11      132.66      149.32     25.46 o
  -7   6  11      427.11      435.45     59.59 o
  -6   6  11       31.11       43.91      8.03 o
  -5   6  11      297.43      292.96     19.43 o
  -4   6  11        0.29        4.54      6.59 o
  -3   6  11       83.84       60.30      9.42 o
  -2   6  11       16.19       31.92      8.75 o
  -1   6  11      105.17      185.43     43.23 o
   0   6  11       23.27       60.91     12.55 o
   1   6  11      163.42      145.70     22.28 o
   2   6  11        1.22        4.42      7.16 o
   3   6  11      212.65      188.66     13.88 o
   4   6  11        0.53       16.00      7.56 o
   5   6  11      301.25      281.47     63.26 o
   6   6  11       19.48       33.76     24.75 o
 -10   7  11       11.07      -24.93     16.62 o
  -9   7  11       22.06       20.42     18.57 o
  -8   7  11       31.30       25.82     26.52 o
  -7   7  11      136.29      140.75     25.37 o
  -6   7  11       34.01       38.80     21.70 o
  -5   7  11      229.42      248.46     18.15 o
  -4   7  11      141.05      164.83     41.95 o
  -3   7  11        0.16       12.62     13.22 o
  -2   7  11       33.25       24.51      9.28 o
  -1   7  11       58.65       41.52     10.22 o
   0   7  11       52.62       99.19     18.39 o
   1   7  11       70.71       70.98     16.40 o
   2   7  11       92.08       53.98      6.73 o
   3   7  11       20.25        5.22     10.52 o
   4   7  11       11.82       25.01      9.33 o
   5   7  11        2.72      -17.59     12.20 o
  -7   8  11       32.43       23.43     24.75 o
  -6   8  11       11.79        8.46      8.99 o
  -5   8  11      175.21      198.65     28.47 o
  -4   8  11       11.83       45.97     19.36 o
  -3   8  11      119.18      124.13     29.17 o
  -2   8  11       52.17       48.93     19.98 o
  -1   8  11        3.92       24.94      9.77 o
   0   8  11       38.73       -6.28     13.35 o
   1   8  11      147.27      102.03     14.03 o
   3   8  11      184.89      257.65     81.73 o
 -14   0  12       70.20       82.22     13.44 o
 -13   0  12       51.22       53.93     15.74 o
 -11   0  12      173.99      193.61     14.85 o
 -10   0  12        0.04       18.57      7.16 o
  -9   0  12      988.61     1038.89     51.72 o
  -8   0  12     1154.19      927.05     32.62 o
  -7   0  12      517.95      533.72     17.86 o
  -6   0  12      178.86      184.60      8.93 o
  -5   0  12     1407.54     1383.59     33.15 o
  -4   0  12      217.78      220.14     12.38 o
  -3   0  12        5.45        0.00      8.84 o
  -1   0  12       15.66        2.65      6.19 o
   1   0  12     1646.76     1695.85     75.94 o
   2   0  12      606.91      610.55     23.52 o
   3   0  12      360.15      330.03     25.90 o
   4   0  12     1205.84     1216.41     62.24 o
   5   0  12      384.18      366.63     21.66 o
   6   0  12      183.25      197.77     16.71 o
   7   0  12      140.69      112.01     12.55 o
   9   0  12       19.54       50.48     14.41 o
 -14   1  12       91.48       92.90     11.85 o
 -13   1  12       97.78      140.90     21.79 o
 -12   1  12        6.56        7.90      7.91 o
 -11   1  12      693.02      727.50     24.05 o
 -10   1  12        3.59        2.65     11.58 o
  -9   1  12      496.11      462.83     19.80 o
  -8   1  12       15.10       14.54      9.68 o
  -7   1  12        4.16        0.17      5.30 o
  -6   1  12      205.62      187.54     13.35 o
  -5   1  12      553.78      513.30     18.83 o
  -4   1  12      881.59      979.20     83.32 o
  -3   1  12     5235.84     6068.70    208.47 o
  -2   1  12      142.40      171.16     19.45 o
  -1   1  12      288.97      315.88     34.83 o
   0   1  12        0.23       -0.32      5.28 o
   1   1  12      131.92      115.59     11.01 o
   2   1  12      153.48      153.14     13.44 o
   3   1  12      255.67      248.10     47.92 o
   4   1  12       41.52       45.24     14.06 o
   5   1  12       76.62       41.34      8.05 o
   6   1  12       71.56       62.65     12.91 o
   7   1  12       53.25       49.16      7.69 o
   8   1  12       68.59       58.12     32.62 o
   9   1  12       35.39       28.44      8.51 o
 -13   2  12      151.00       99.19     17.77 o
 -12   2  12       37.40       46.77     15.03 o
 -11   2  12        0.00       23.78     13.35 o
 -10   2  12       14.86       18.57     10.52 o
  -8   2  12       15.74       18.76      5.30 o
  -7   2  12       68.04       44.66     16.00 o
  -6   2  12       60.25       47.56      9.81 o
  -5   2  12        0.76       -5.22      7.87 o
  -4   2  12       10.00       25.32     19.89 o
  -3   2  12     1778.08     1800.26     52.96 o
  -2   2  12       72.93       64.87      5.63 o
  -1   2  12        7.81       14.02     12.86 o
   0   2  12      223.13      211.78     12.79 o
   1   2  12      657.83      634.24     37.49 o
   2   2  12      100.89      118.73      8.22 o
   3   2  12      410.15      423.92     73.51 o
   4   2  12       83.96      104.71      7.74 o
   5   2  12        8.76        7.12      7.80 o
   6   2  12      102.76      129.77     16.58 o
   7   2  12       87.88       62.59     16.00 o
   8   2  12      175.47      179.52     38.32 o
 -13   3  12      502.27      704.97     50.57 o
 -12   3  12        3.62        2.39      8.75 o
 -11   3  12      182.28      189.55     23.78 o
 -10   3  12       29.60       67.37     16.62 o
  -9   3  12       11.37        5.87      7.20 o
  -8   3  12       11.35       19.76     18.96 o
  -7   3  12       12.67        6.43      5.54 o
  -6   3  12        3.28        7.18      7.07 o
  -5   3  12      160.97      164.56     10.38 o
  -4   3  12     1167.46     1081.41     39.08 o
  -3   3  12      210.29      169.92     22.41 o
  -2   3  12      287.61      259.69     28.91 o
  -1   3  12     1060.27     1038.67     46.64 o
   0   3  12      158.10      182.51     13.44 o
   1   3  12       72.63       93.67      9.06 o
   2   3  12     1133.47     1140.91     40.14 o
   3   3  12      141.43       96.28     11.67 o
   4   3  12        1.60       -0.27     21.26 o
   6   3  12      286.68      308.07     35.98 o
   7   3  12       55.79       51.72     21.53 o
   8   3  12      206.83      225.83     72.27 o
 -13   4  12       23.22       20.42     17.77 o
 -12   4  12      199.00      237.20     27.49 o
 -11   4  12        4.24       23.78     17.68 o
 -10   4  12       59.16       43.43     19.54 o
  -9   4  12      219.12      234.85     17.73 o
  -8   4  12       11.07       11.49      7.87 o
  -7   4  12      121.78      136.92     34.21 o
  -6   4  12        6.02       -3.54     17.20 o
  -5   4  12      650.75      752.22     57.77 o
  -4   4  12      218.31      266.46     17.50 o
  -3   4  12      115.86      114.25     12.12 o
  -2   4  12        3.57       11.49     13.26 o
  -1   4  12        0.06       12.44     10.32 o
   0   4  12      123.69      182.17     36.03 o
   1   4  12      423.11      346.22     13.24 o
   2   4  12      134.52       59.32     14.23 o
   3   4  12      429.93      373.53     32.18 o
   4   4  12      513.50      471.17     71.26 o
   5   4  12      156.43      172.73     13.59 o
   6   4  12        7.40       53.32     22.46 o
   7   4  12        0.50       -3.42     10.61 o
 -12   5  12       14.17       19.36     16.71 o
 -11   5  12        0.07       37.84     17.59 o
 -10   5  12       18.14       26.43     16.80 o
  -9   5  12        4.26      -16.18     10.79 o
  -8   5  12        2.90       10.70     15.91 o
  -7   5  12       68.65       50.86     16.40 o
  -6   5  12        0.24       -2.15     11.10 o
  -5   5  12       68.15       60.72     25.28 o
  -4   5  12        0.07       47.55     16.40 o
  -3   5  12       52.89       41.99     20.42 o
  -2   5  12        0.08        8.26      6.01 o
  -1   5  12      158.56      155.37     56.71 o
   0   5  12       11.19        6.00      9.68 o
   1   5  12        0.10        7.58      5.70 o
   2   5  12       17.31       15.64      8.80 o
   3   5  12      144.90      125.49     10.36 o
   4   5  12       33.12       28.64     29.75 o
   5   5  12       15.78        4.01      5.27 o
   6   5  12       47.05       77.52     14.68 o
 -10   6  12       73.27       10.70     17.68 o
  -9   6  12       89.91       98.70     13.20 o
  -8   6  12       29.61      -22.28     14.85 o
  -7   6  12      171.13      158.88     30.90 o
  -6   6  12        1.72       -7.00      4.67 o
  -5   6  12      178.58      177.44     15.03 o
  -4   6  12      114.04      110.03     13.66 o
  -3   6  12        0.06        8.46      6.08 o
  -2   6  12        2.00       12.29      9.64 o
  -1   6  12       88.87       81.93     18.57 o
   0   6  12        3.71       14.77      8.94 o
   1   6  12      138.49      141.15     12.60 o
   2   6  12       57.66       54.01      6.49 o
   3   6  12      197.77      179.06     33.73 o
   4   6  12       30.53       32.80     10.65 o
   5   6  12        0.50       39.70     14.23 o
  -9   7  12      130.12       78.51     24.75 o
  -8   7  12        8.96       73.14     22.06 o
  -7   7  12        0.33       -0.88     16.09 o
  -6   7  12      124.22      141.12     25.46 o
  -5   7  12      244.60      212.86     44.65 o
  -4   7  12        0.13       -4.13      5.97 o
  -3   7  12      183.80      189.11     13.44 o
  -2   7  12       29.05       53.04     15.21 o
  -1   7  12      240.39      323.57     28.91 o
   0   7  12      141.87      129.69     20.33 o
   1   7  12       11.59       27.77     10.57 o
   2   7  12        1.44        4.58      8.11 o
   3   7  12       10.40        4.42     12.47 o
   4   7  12        1.31       35.36     13.44 o
  -6   8  12       87.47      107.06     23.96 o
  -5   8  12      111.83      148.61     23.96 o
  -4   8  12        1.12      -15.91     14.94 o
  -2   8  12        0.77        2.48      7.03 o
  -1   8  12        2.19      -14.06     14.06 o
   0   8  12      107.71       63.48     14.23 o
   1   8  12       31.38       20.42     19.63 o
 -13   1  13      371.89      317.21     32.80 o
 -12   1  13      138.68      207.43     54.15 o
 -11   1  13      105.72       80.83     13.70 o
 -10   1  13       34.59       33.33     18.04 o
  -9   1  13       46.65       84.96     11.49 o
  -8   1  13       67.43       39.97     18.57 o
  -7   1  13        0.03        1.84      8.00 o
  -6   1  13       32.11       39.89      8.84 o
  -5   1  13      604.56      641.81     32.71 o
  -4   1  13      316.71      330.70     49.73 o
  -3   1  13      252.74      247.14     38.94 o
  -2   1  13       10.05       -7.96      7.07 o
  -1   1  13     1066.11     1019.75     62.33 o
   0   1  13      379.06      374.88     34.66 o
   1   1  13      208.22      217.56      9.93 o
   2   1  13       12.17      -10.70      9.72 o
   3   1  13       72.25       73.29     10.70 o
   4   1  13      108.48       98.61     12.82 o
   5   1  13       88.77       65.62     20.33 o
   7   1  13       47.95       44.91     29.57 o
   8   1  13      187.70      178.54     40.80 o
 -13   2  13        6.60       45.18     13.17 o
 -12   2  13        3.44       -0.72     14.94 o
 -11   2  13      317.54      315.58     25.33 o
 -10   2  13       25.36       25.75      9.64 o
  -9   2  13      163.35      201.82     13.35 o
  -8   2  13      431.02      433.82     44.07 o
  -7   2  13      249.31      151.53     20.51 o
  -6   2  13        3.10       11.84     31.83 o
  -5   2  13       22.97       17.92      6.39 o
  -4   2  13      401.35      350.93     57.02 o
  -3   2  13      315.76      248.06     57.60 o
  -2   2  13      193.25      239.54     28.95 o
  -1   2  13       98.26      109.39     11.76 o
   0   2  13       61.03       61.93     29.17 o
   1   2  13        5.48        3.67      5.12 o
   2   2  13      994.66     1143.83     87.26 o
   3   2  13      147.85      124.58     12.69 o
   4   2  13      358.88      391.64     37.22 o
   5   2  13       21.61       30.05      8.00 o
   6   2  13      105.02      116.45      9.87 o
   7   2  13        5.54       -9.45     19.36 o
 -13   3  13        0.66       10.12      8.22 o
 -12   3  13        4.92      -10.27      6.85 o
 -11   3  13       52.56       72.76     20.73 o
 -10   3  13       19.56       43.14     16.00 o
  -9   3  13       12.65       23.28      6.28 o
  -8   3  13       40.38       87.02     16.09 o
  -7   3  13       75.14       79.70      8.32 o
  -5   3  13       58.22       72.66      8.94 o
  -4   3  13        0.87        7.15     12.38 o
  -3   3  13      158.63      120.23     26.66 o
  -2   3  13       98.34      154.05     13.31 o
  -1   3  13       10.56       20.69      7.47 o
   0   3  13      367.32      366.38     35.01 o
   1   3  13        3.14       -6.98     10.52 o
   2   3  13       89.32      115.20     14.06 o
   3   3  13       40.01       49.94      7.26 o
   4   3  13        7.14        6.52      5.90 o
   5   3  13       11.07       20.44      6.98 o
   6   3  13        9.47       10.51     10.56 o
   7   3  13        0.08       -6.60      8.80 o
 -12   4  13       53.52       12.29     16.71 o
 -11   4  13      245.03      309.87     30.32 o
 -10   4  13        8.41       -6.98     15.91 o
  -9   4  13       80.30      120.30     14.63 o
  -8   4  13       63.19       79.57     12.20 o
  -7   4  13       73.13       81.31      9.09 o
  -6   4  13      158.20      176.63     11.58 o
  -5   4  13       78.46       52.63      8.70 o
  -4   4  13       54.05       30.94     16.89 o
  -3   4  13      102.58       73.34      8.81 o
  -2   4  13       66.68       76.43     11.89 o
  -1   4  13       60.68       46.68      6.04 o
   0   4  13       85.22       81.63     18.17 o
   1   4  13       68.11       60.21     14.32 o
   2   4  13       44.43       26.43     13.17 o
   3   4  13        0.34       14.94     10.61 o
   4   4  13      200.01      186.28     17.06 o
   5   4  13        6.22        6.01     29.53 o
   6   4  13       10.75       -0.29     11.94 o
 -11   5  13      265.46      262.31     20.52 o
 -10   5  13      186.82      284.23     34.13 o
  -8   5  13        0.08        5.96     19.80 o
  -7   5  13       16.40       24.93      9.01 o
  -6   5  13      154.13      168.06     16.18 o
  -5   5  13        1.70       13.17     10.61 o
  -4   5  13      340.97      348.58     17.86 o
  -3   5  13       97.75       98.93     19.41 o
  -2   5  13      266.94      291.15     18.30 o
  -1   5  13        0.82       33.30     13.17 o
   0   5  13      180.97      179.18     16.39 o
   1   5  13      196.81      156.45     32.45 o
   2   5  13       21.63       10.71      9.24 o
   3   5  13       26.91       33.69      8.03 o
   4   5  13       28.34       52.64     54.46 o
   5   5  13       51.62       82.43     17.33 o
 -10   6  13       44.11       -3.54     15.83 o
  -9   6  13       36.47       42.66     18.96 o
  -8   6  13       10.99       52.87     10.93 o
  -7   6  13      128.31      154.24     43.19 o
  -6   6  13      174.69      232.69     25.37 o
  -5   6  13       18.50       45.97     11.67 o
  -4   6  13       34.16       51.37     13.17 o
  -3   6  13        0.84       -8.26     18.12 o
  -2   6  13        2.34       12.73     29.62 o
  -1   6  13        1.53        6.44     11.94 o
   0   6  13      135.85       87.70     13.35 o
   1   6  13        7.58      -10.61      7.07 o
   2   6  13      172.05      229.48     25.28 o
   3   6  13        0.63       62.03     57.47 o
   4   6  13       91.15       86.64     11.58 o
  -8   7  13       21.03      -27.41     18.65 o
  -7   7  13        9.23       -8.21      7.83 o
  -6   7  13       10.61       34.18     10.99 o
  -5   7  13       28.07       30.35     11.49 o
  -4   7  13       50.84       52.61     16.27 o
  -3   7  13        5.89       -4.01     18.92 o
  -2   7  13       32.71       52.16     19.36 o
  -1   7  13       26.10       30.04      8.51 o
   0   7  13       19.34       -3.15      5.90 o
   2   7  13        9.07       13.01     10.80 o
 -12   0  14       14.23        8.84      9.72 o
 -11   0  14      406.54      424.54     34.30 o
 -10   0  14      374.19      484.12     32.71 o
  -9   0  14       16.03       28.29      8.84 o
  -7   0  14      457.60      459.55     22.99 o
  -6   0  14      553.87      587.21     35.98 o
  -5   0  14      399.93      520.11     24.40 o
  -4   0  14       57.78       67.37      7.34 o
  -3   0  14      239.06      233.57     23.61 o
  -1   0  14     1637.59     1681.17     48.80 o
   0   0  14      865.08      978.41     35.36 o
   2   0  14      255.78      245.51     15.83 o
   3   0  14      415.58      434.44     23.52 o
   4   0  14      282.99      340.90     19.80 o
   5   0  14        4.31       24.67     11.49 o
   6   0  14        0.54       40.49     11.32 o
   7   0  14       29.35       34.30     14.94 o
 -13   1  14       23.06       21.61     16.71 o
 -12   1  14      232.37      238.23     14.22 o
 -11   1  14        3.43       -0.88      7.16 o
 -10   1  14       45.69       29.62     12.77 o
  -9   1  14       17.70        1.72      6.59 o
  -8   1  14      199.48      181.55     10.43 o
  -7   1  14       40.53       16.80      8.05 o
  -6   1  14      900.10      939.22     27.96 o
  -4   1  14      104.41      142.27     10.58 o
  -3   1  14       37.28       36.70     14.59 o
  -2   1  14      260.16      261.60     23.07 o
  -1   1  14      139.55      149.06     33.33 o
   0   1  14       97.06       88.93     12.20 o
   1   1  14       10.37       16.53      9.27 o
   2   1  14       68.70       42.21     18.57 o
   3   1  14      121.91       95.44     21.17 o
   4   1  14       94.96       62.09     26.21 o
   5   1  14       99.53      129.69     13.53 o
   6   1  14        5.49       39.65     19.41 o
   7   1  14       47.16       70.86     11.26 o
 -12   2  14        5.52       23.78     15.91 o
 -11   2  14       19.64       23.80     21.17 o
 -10   2  14      130.98      114.78     10.46 o
  -9   2  14       10.58       31.92      9.72 o
  -8   2  14       40.45       51.79     31.92 o
  -7   2  14      244.17      207.08     12.80 o
  -6   2  14       34.68       50.48     10.13 o
  -5   2  14        1.15       -7.56      5.04 o
  -4   2  14        8.09        1.91      9.72 o
  -3   2  14       25.41       44.38     12.29 o
  -2   2  14      441.83      378.34     24.98 o
  -1   2  14      474.92      474.92     18.92 o
   0   2  14        3.04       -0.86      5.56 o
   1   2  14        1.85       19.83      6.48 o
   2   2  14      199.74      233.77     19.14 o
   3   2  14       38.31       24.60     13.79 o
   4   2  14       22.33       -2.88     15.96 o
   5   2  14       57.24       51.38      7.56 o
   6   2  14       43.12       86.64     18.83 o
 -12   3  14      231.14      357.61     39.34 o
 -10   3  14      133.47      152.79     21.04 o
  -9   3  14        3.69        6.85      9.49 o
  -8   3  14       35.26       61.36      9.68 o
  -7   3  14        7.00       -1.90     14.15 o
  -6   3  14      413.24      320.39     24.49 o
  -5   3  14      192.77      147.80     11.23 o
  -4   3  14      581.47      639.60     80.76 o
  -3   3  14       15.21       29.03     10.30 o
  -2   3  14      923.73      986.44     30.41 o
  -1   3  14       12.50        4.42     10.70 o
   0   3  14        2.37       -0.51      7.73 o
   2   3  14       10.61       22.21     33.20 o
   3   3  14       33.09       28.80      6.56 o
   4   3  14      485.09      567.29     21.52 o
   5   3  14       64.29       44.52     14.19 o
   6   3  14      101.27      101.58     15.03 o
 -11   4  14       47.45       35.80     15.07 o
 -10   4  14      216.40      180.62     25.55 o
  -9   4  14       99.44      136.17     20.38 o
  -8   4  14      179.42      149.43     36.69 o
  -7   4  14        1.27       -3.29      6.14 o
  -6   4  14       41.80       63.25      8.19 o
  -5   4  14       15.23       37.95     22.15 o
  -4   4  14        0.15       -1.32     17.64 o
  -3   4  14       16.94       29.33     12.42 o
  -2   4  14      121.28      163.44     15.31 o
  -1   4  14        7.54       31.00     18.26 o
   0   4  14      170.36      220.14     18.57 o
   1   4  14      110.73       91.57     14.68 o
   2   4  14       92.12       83.31     22.01 o
   3   4  14       48.06       37.84     11.32 o
   4   4  14       57.60       50.61     14.19 o
   5   4  14        8.09       -8.32      5.54 o
 -10   5  14        5.67       19.94     10.12 o
  -9   5  14      181.66      115.81     22.37 o
  -8   5  14       17.74       30.03     19.94 o
  -7   5  14       49.84       81.16     13.97 o
  -6   5  14        9.95       -1.16     11.89 o
  -5   5  14       35.17       26.89     11.39 o
  -4   5  14       75.17      108.92     14.85 o
  -3   5  14        1.61       -8.62      5.75 o
  -2   5  14      105.22      105.89     21.75 o
  -1   5  14       24.20       20.97      7.34 o
   0   5  14       17.91       26.33      7.69 o
   1   5  14       34.84       -5.50      6.51 o
   3   5  14       38.94       60.21     18.48 o
   4   5  14        0.37       29.26     16.71 o
  -9   6  14        3.05       38.99     18.57 o
  -8   6  14      166.05      131.68     17.44 o
  -7   6  14      112.42      126.95     22.10 o
  -6   6  14        7.88       22.10     16.80 o
  -5   6  14       44.70       51.85     11.02 o
  -4   6  14       41.25       52.88     17.59 o
  -3   6  14        0.49       -3.64     19.36 o
  -2   6  14       43.20       26.53     21.62 o
  -1   6  14       11.58       23.12      8.44 o
   0   6  14       12.68       57.12     10.13 o
   1   6  14       38.97       40.74     25.73 o
   2   6  14       13.92       14.66     25.11 o
  -6   7  14       56.77       44.38     19.45 o
  -5   7  14       30.86       30.94     18.48 o
  -4   7  14      440.79      472.45     42.61 o
  -3   7  14       66.97       44.97      9.10 o
  -2   7  14       52.50       58.08     36.34 o
  -1   7  14       65.73      130.04     12.86 o
 -12   1  15      174.84      205.44     26.21 o
 -11   1  15       35.43       28.69     16.36 o
 -10   1  15       62.95       43.15     38.90 o
  -9   1  15       74.86       85.49     20.33 o
  -8   1  15      135.53      137.04     10.82 o
  -7   1  15      179.50      160.63     31.65 o
  -6   1  15      456.69      517.07     85.45 o
  -5   1  15      144.05      118.58     23.91 o
  -4   1  15      421.55      375.65     19.85 o
  -3   1  15      501.97      522.24     39.21 o
  -2   1  15        4.07        0.81      5.75 o
  -1   1  15       29.75       30.83      5.35 o
   0   1  15       97.18      108.94      9.11 o
   1   1  15        0.48       -5.29      6.05 o
   2   1  15      149.25      143.36     50.88 o
   3   1  15      317.09      276.28     18.74 o
   4   1  15       11.74       15.91     16.84 o
   5   1  15      152.27      180.89     14.56 o
 -12   2  15      248.75      219.94     38.99 o
 -11   2  15        0.01       83.90     21.22 o
 -10   2  15      281.11      363.27     37.40 o
  -9   2  15       92.05       64.48     17.68 o
  -7   2  15      198.18      244.81     19.35 o
  -6   2  15        7.40        8.99     38.94 o
  -5   2  15      124.68       71.20     23.78 o
  -4   2  15       54.02        3.54     10.61 o
  -3   2  15        4.90        8.12      7.96 o
  -2   2  15       39.96       74.60     13.92 o
  -1   2  15      451.87      467.24     20.60 o
   0   2  15        0.26       -8.55      5.70 o
   1   2  15      854.35      881.28     24.33 o
   2   2  15       12.86        5.33      4.89 o
   3   2  15      219.49      238.15     20.42 o
   4   2  15        9.93       34.30      9.72 o
   5   2  15       10.51       15.27     10.61 o
 -11   3  15        9.69       12.29     15.03 o
 -10   3  15        0.13        6.98     16.71 o
  -9   3  15       32.31       97.57     22.90 o
  -8   3  15       48.30       64.45     13.35 o
  -7   3  15       79.00       61.16     25.20 o
  -6   3  15       90.34      122.80     37.22 o
  -5   3  15       15.13       37.47     15.91 o
  -4   3  15        0.17       -1.77      7.07 o
  -3   3  15        0.05        3.95     26.39 o
  -2   3  15        1.75      -21.35     14.23 o
  -1   3  15       32.34       50.25     14.76 o
   0   3  15       27.03       27.95     21.66 o
   1   3  15       15.08        0.40      6.84 o
   2   3  15        3.43        3.49      8.35 o
   3   3  15        9.62       14.94      7.50 o
   4   3  15        0.41        2.65     11.58 o
   5   3  15       11.89        5.22      7.87 o
 -10   4  15       44.91       26.26     39.65 o
  -9   4  15       62.05      -23.74     15.83 o
  -8   4  15       36.66       47.78     11.00 o
  -7   4  15       67.17       50.28     13.70 o
  -6   4  15        9.52      -11.49      8.84 o
  -5   4  15        0.14       14.06     10.43 o
  -4   4  15       24.66       31.42      8.98 o
  -3   4  15       74.77      115.43     12.41 o
  -2   4  15      141.18      191.14     18.92 o
  -1   4  15       80.54       24.67     18.57 o
   0   4  15       49.76       26.70     11.98 o
   1   4  15        0.05      -18.43     12.29 o
   2   4  15        1.45       -8.90      5.94 o
   3   4  15       28.21       26.43     17.77 o
   4   4  15        0.59        1.85      8.49 o
  -9   5  15        3.77       12.45      8.78 o
  -8   5  15       73.83       72.32     20.25 o
  -7   5  15       32.42       95.66     22.10 o
  -6   5  15      224.48      225.29     27.05 o
  -5   5  15      310.49      219.79     16.44 o
  -4   5  15      165.55      241.91     52.38 o
  -3   5  15      373.64      375.82     34.57 o
  -2   5  15      120.36      166.56     16.89 o
  -1   5  15        0.27       -4.49     12.42 o
   0   5  15        3.66       -0.52     11.68 o
   1   5  15       75.77       84.56     31.92 o
   2   5  15       62.72       99.19     24.84 o
   3   5  15      261.74      358.06     24.16 o
  -7   6  15       15.02       22.90     21.04 o
  -6   6  15       17.48       23.79      9.42 o
  -5   6  15       34.60       36.19     44.20 o
  -4   6  15       23.01       55.94     15.43 o
  -3   6  15       72.83       93.54     22.23 o
  -2   6  15      105.75      138.21     40.23 o
  -1   6  15      156.61      262.60     22.12 o
   0   6  15       54.20       42.44     17.77 o
 -11   0  16      395.81      427.01     35.63 o
 -10   0  16      152.23      113.34     13.26 o
  -9   0  16      837.39      850.84     53.75 o
  -8   0  16       43.89       29.26      9.02 o
  -7   0  16      257.33      233.57     17.24 o
  -6   0  16      189.79      133.76     20.60 o
  -5   0  16       36.97       47.56     15.21 o
  -4   0  16        0.42        6.98     10.52 o
  -3   0  16      636.55      652.36     41.02 o
  -2   0  16        5.45       -1.77      6.19 o
  -1   0  16      707.98      692.41     51.63 o
   0   0  16       49.86       67.37      9.72 o
   1   0  16      451.94      480.23     29.97 o
   2   0  16       95.72       99.19     12.47 o
   3   0  16       35.70       11.49      7.87 o
   4   0  16       17.35       28.29     18.65 o
 -11   1  16       69.58       74.71     11.05 o
 -10   1  16       16.95       42.47      8.92 o
  -9   1  16       43.02       34.65      9.58 o
  -8   1  16       29.84       14.06      8.93 o
  -7   1  16      176.92      213.15     23.43 o
  -6   1  16       31.49       61.16     25.68 o
  -5   1  16      414.94      437.40     56.05 o
  -4   1  16       12.52        1.77     16.89 o
  -3   1  16        9.88       13.17     12.29 o
  -2   1  16      165.65      191.15     22.72 o
  -1   1  16      126.96       96.11     16.47 o
   0   1  16        0.03        8.17      4.84 o
   1   1  16        0.54        7.72     17.68 o
   2   1  16       20.18       -6.20      5.03 o
   3   1  16       12.47       43.95     45.00 o
   4   1  16       75.89       60.40     46.37 o
 -11   2  16        2.04        2.00      6.81 o
 -10   2  16       16.88       21.90     35.89 o
  -9   2  16       22.77       59.32     10.52 o
  -8   2  16       28.33       22.25      7.29 o
  -7   2  16      108.18      180.27     18.31 o
  -6   2  16      120.16      156.37     43.28 o
  -5   2  16        7.09       35.42      9.40 o
  -4   2  16      103.58      103.71     13.00 o
  -3   2  16        4.75       81.16     21.39 o
  -2   2  16       22.39       38.13      9.93 o
  -1   2  16       10.66       27.26     27.45 o
   0   2  16       44.21       55.99      8.08 o
   1   2  16      101.73       72.19     23.83 o
   2   2  16       75.87       84.96     16.97 o
   3   2  16        0.24        5.48      6.25 o
   4   2  16       20.59       16.67     27.85 o
 -10   3  16        0.43      -15.25     10.17 o
  -9   3  16       61.38       76.92     21.93 o
  -8   3  16       45.53       63.60      9.87 o
  -7   3  16      205.93      281.96     24.58 o
  -6   3  16       42.84       27.75     18.21 o
  -5   3  16      515.47      537.92     38.10 o
  -4   3  16       40.09       33.60     27.49 o
  -3   3  16      224.10      203.69     26.35 o
  -2   3  16        6.57        6.72     12.77 o
  -1   3  16       10.19       31.49     10.27 o
   0   3  16      112.99      166.32     20.16 o
   1   3  16      205.80      255.68     16.67 o
   2   3  16       34.41       28.49      9.77 o
   3   3  16      276.76      351.56     43.41 o
  -9   4  16        0.27       14.15     29.66 o
  -8   4  16       54.80       30.94     19.54 o
  -7   4  16       47.70       58.10     26.61 o
  -6   4  16        7.02       16.37     19.89 o
  -5   4  16      144.00      100.34     34.48 o
  -4   4  16       23.89       13.50     33.99 o
  -3   4  16       25.91       36.07     17.50 o
  -2   4  16       46.42       26.76     15.16 o
   0   4  16      133.53      132.96     36.20 o
   1   4  16      588.67      525.50     46.33 o
   2   4  16       61.64       33.60      9.64 o
  -7   5  16       27.33       28.53     12.42 o
  -6   5  16        0.82        5.72     14.94 o
  -5   5  16       30.77       26.22     20.33 o
  -4   5  16       22.13       18.30     24.27 o
  -3   5  16       29.01       47.59      9.81 o
  -2   5  16       81.49      105.82     23.87 o
  -1   5  16       12.61       37.84     17.59 o
   0   5  16       37.14       43.66      9.73 o
 -10   1  17       56.81       70.22     49.46 o
  -9   1  17       89.04       89.35     23.30 o
  -8   1  17        3.39       -9.26      6.18 o
  -7   1  17      600.84      694.01     36.07 o
  -6   1  17       78.35      119.74     34.70 o
  -5   1  17      216.79      352.77     63.39 o
  -4   1  17      375.49      399.20     26.22 o
  -3   1  17       14.94       10.70     10.70 o
  -2   1  17        1.93        7.91     15.87 o
  -1   1  17       33.39       30.95     34.04 o
   0   1  17        0.22        5.01      6.02 o
   1   1  17        6.53        8.42     10.17 o
   2   1  17       63.73       74.36     15.24 o
   3   1  17       57.32       67.81     15.65 o
 -10   2  17       11.17       17.59     17.68 o
  -9   2  17       82.39       74.11     11.00 o
  -8   2  17      218.22      180.62     18.39 o
  -7   2  17       13.89       43.33     32.18 o
  -6   2  17       50.33       71.14     10.17 o
  -5   2  17       32.04       34.22     30.06 o
  -4   2  17        6.89       25.55     20.42 o
  -3   2  17       43.32       44.38      8.75 o
  -2   2  17      283.27      290.45     44.51 o
  -1   2  17      337.93      345.30     23.56 o
   0   2  17       97.10      136.58     42.30 o
   1   2  17       53.17       59.62     10.80 o
   2   2  17      181.55      250.20     19.72 o
  -9   3  17        3.18        5.66     39.30 o
  -8   3  17       36.65       55.05     19.14 o
  -7   3  17       49.69       38.78     10.12 o
  -6   3  17        9.81      -22.68     15.12 o
  -5   3  17        3.19       40.69     13.10 o
  -4   3  17       28.12       52.78     17.68 o
  -3   3  17      198.59      215.06     14.85 o
  -2   3  17       30.55       50.11     14.54 o
  -1   3  17        0.66       -9.28      6.19 o
   0   3  17      124.68      113.34     15.21 o
   1   3  17       43.63       -0.88      8.05 o
  -7   4  17       34.91        9.36      9.30 o
  -6   4  17       27.80       36.96     18.26 o
  -5   4  17       90.61      117.31     13.30 o
  -4   4  17        3.55       37.68     12.77 o
  -3   4  17       29.13       35.91     33.20 o
  -2   4  17       28.24       40.27     34.88 o
  -1   4  17       39.70       44.52     13.75 o
   0   4  17       50.09        2.55     10.96 o
  -8   0  18        3.44       14.06     17.59 o
  -7   0  18      495.36      489.34     47.39 o
  -6   0  18      210.22      248.34     33.77 o
  -5   0  18      147.34      201.13     29.53 o
  -4   0  18      194.90      168.86     22.37 o
  -3   0  18        8.32      -17.37     11.58 o
   0   0  18       32.49        0.00      8.84 o
  -8   1  18       57.23       41.53     14.68 o
  -7   1  18        8.52       14.34     10.21 o
  -6   1  18      249.19      362.12     37.31 o
  -5   1  18        3.53       37.13     19.54 o
  -4   1  18       51.44       87.70     18.39 o
  -3   1  18        7.39       -0.27     22.06 o
  -2   1  18       27.78       17.59     15.91 o
  -1   1  18       90.82       76.83     14.29 o
   0   1  18       66.94       56.28     27.01 o
  -8   2  18       84.90       73.33     11.19 o
  -7   2  18      116.68      115.21     30.10 o
  -6   2  18        3.16       92.83     22.90 o
  -5   2  18      120.47      142.16     14.85 o
  -4   2  18       81.60       92.83     16.62 o
  -3   2  18       56.42       50.52     25.55 o
  -2   2  18       40.73       64.76     15.60 o
  -1   2  18       59.70       29.97     16.89 o
   0   2  18        7.01        5.02     45.93 o
  -6   3  18      289.79      253.84     27.27 o
  -5   3  18       73.69       70.61     17.24 o
  -4   3  18      188.58      195.02     63.70 o
  -3   3  18        2.60        8.43      9.36 o
  -2   3  18        0.01        6.98     19.36 o
  -4   1  19       94.88      102.30     14.32 o
 
